# Supplementary material for: Effects of ambient temperature on ambulance emergency call-outs in the subtropical city of Shenzhen, China
Source: PLoS One. 2018 Nov 12;13(11):e0207187. doi: 10.1371/journal.pone.0207187 (PMC6231653; doi:10.1371/journal.pone.0207187)
Supplement: S1 File — (CSV) [file pone.0207187.s004.csv]

year	month	day	sunshine	tem_mean	tem_max	tem_min	rh_mean	all_AECO	dow	time	holiday	suns_ma03	rh_ma03
1	2010	1	1	1.9	16.1	19.1	14.2	65	300	6	1	2	NA	NA
2	2010	1	2	0	16.6	20	15.5	84	243	7	2	2	NA	NA
3	2010	1	3	1.7	16.4	18.9	15	82	233	1	3	2	NA	NA
4	2010	1	4	6.1	18.3	22.8	15	69	224	2	4	0	2.425	75
5	2010	1	5	0	17.6	18.7	16.8	71	202	3	5	0	1.95	76.5
6	2010	1	6	0	15	17.4	12.6	81	208	4	6	0	1.95	75.75
7	2010	1	7	0	10.4	12.6	9.6	78	222	5	7	0	1.525	74.75
8	2010	1	8	0	11.1	13.5	9	78	190	6	8	0	0	77
9	2010	1	9	2.8	13.6	18.7	10.5	73	201	7	9	0	0.7	77.5
10	2010	1	10	4	17.6	21.3	14.8	72	254	1	10	0	1.7	75.25
11	2010	1	11	0	14.1	18.4	11.8	86	204	2	11	0	1.7	77.25
12	2010	1	12	8.3	10.7	13.8	8.2	61	209	3	12	0	3.775	73
13	2010	1	13	3.2	11.9	16.2	7.9	37	206	4	13	0	3.875	64
14	2010	1	14	7	14	17.9	11.4	46	202	5	14	0	4.625	57.5
15	2010	1	15	8.6	16.2	21.8	12	55	189	6	15	0	6.775	49.75
16	2010	1	16	6.9	16.9	22.7	13.8	57	243	7	16	0	6.425	48.75
17	2010	1	17	8.8	16.5	22.1	13.4	65	227	1	17	0	7.825	55.75
18	2010	1	18	9.5	16.7	22.1	13.6	72	207	2	18	0	8.45	62.25
19	2010	1	19	6.3	17.9	22.2	14.8	75	207	3	19	0	7.875	67.25
20	2010	1	20	0	21.9	24.7	19.7	76	179	4	20	0	6.15	72
21	2010	1	21	0	22.9	25	21.4	78	235	5	21	0	3.95	75.25
22	2010	1	22	1	18.8	22.9	16.5	79	197	6	22	0	1.825	77
23	2010	1	23	0	12.7	16.6	11.8	79	204	7	23	0	0.25	78
24	2010	1	24	0	13	15.4	10.8	77	192	1	24	0	0.25	78.25
25	2010	1	25	0.8	16.8	20.4	14.1	74	210	2	25	0	0.45	77.25
26	2010	1	26	0	14.7	17.9	13.3	72	188	3	26	0	0.2	75.5
27	2010	1	27	0	16.9	19.4	15.3	77	187	4	27	0	0.2	75
28	2010	1	28	0.4	19.7	23.4	17.6	82	205	5	28	0	0.3	76.25
29	2010	1	29	2.4	18.2	20	17.6	81	201	6	29	0	0.7	78
30	2010	1	30	7.3	19.3	23.5	17.1	73	215	7	30	0	2.525	78.25
31	2010	1	31	9.5	21.7	27	19	74	193	1	31	0	4.9	77.5
32	2010	2	1	8.2	21.4	25.7	19	79	219	2	32	0	6.85	76.75
33	2010	2	2	0	19.5	21	18.4	81	182	3	33	0	6.25	76.75
34	2010	2	3	4.4	18.9	22.4	17.9	81	181	4	34	0	5.525	78.75
35	2010	2	4	0.9	17.9	20.5	16.9	82	191	5	35	0	3.375	80.75
36	2010	2	5	2.8	18.5	21.5	17	79	194	6	36	0	2.025	80.75
37	2010	2	6	0	18.5	20.3	17.4	82	205	7	37	0	2.025	81
38	2010	2	7	0	17.5	18.6	16.8	90	221	1	38	0	0.925	83.25
39	2010	2	8	0.7	18.5	20.9	17.3	90	192	2	39	0	0.875	85.25
40	2010	2	9	5.3	22.3	27.3	18.9	84	207	3	40	0	1.5	86.5
41	2010	2	10	4.5	23.8	27.7	21.8	80	192	4	41	0	2.625	86
42	2010	2	11	1.1	24.2	26	23.2	80	173	5	42	0	2.9	83.5
43	2010	2	12	0	14.4	24.1	10.3	68	172	6	43	0	2.725	78
44	2010	2	13	0	9.6	12.5	7.4	83	209	7	44	1	1.4	77.75
45	2010	2	14	0	13.8	15.8	11.8	92	173	1	45	1	0.275	80.75
46	2010	2	15	0	9.6	12.7	8.4	90	181	2	46	1	0	83.25
47	2010	2	16	0	7.4	8.6	6.6	82	162	3	47	1	0	86.75
48	2010	2	17	0	7.3	8.4	6.6	84	149	4	48	1	0	87
49	2010	2	18	0	7.6	9	6.7	68	155	5	49	1	0	81
50	2010	2	19	0	7.6	9.3	5.9	84	163	6	50	1	0	79.5
51	2010	2	20	2.1	11.9	17.6	8.2	68	189	7	51	0	0.525	76
52	2010	2	21	0	15.5	19.5	12.9	75	220	1	52	0	0.525	73.75
53	2010	2	22	0	17.9	20.4	16.2	81	183	2	53	0	0.525	77
54	2010	2	23	5.6	20.5	25.9	17	76	187	3	54	0	1.925	75
55	2010	2	24	0	21.8	25.1	19.5	81	162	4	55	0	1.4	78.25
56	2010	2	25	0	23.8	25.9	22.2	84	177	5	56	0	1.4	80.5
57	2010	2	26	1.2	24	26.6	22.9	85	174	6	57	0	1.7	81.5
58	2010	2	27	4.5	24.8	27.9	23.5	83	193	7	58	0	1.425	83.25
59	2010	2	28	8.4	24.9	28.8	23.2	80	224	1	59	0	3.525	83
60	2010	3	1	3.8	23.9	27.4	21.5	80	193	2	60	0	4.475	82
61	2010	3	2	0.2	24.8	27.3	22.9	81	191	3	61	0	4.225	81
62	2010	3	3	6.1	25.4	28.8	23.5	75	187	4	62	0	4.625	79
63	2010	3	4	1.8	24.6	26.7	23.2	81	195	5	63	0	2.975	79.25
64	2010	3	5	2.3	25.9	29.4	24	74	227	6	64	0	2.6	77.75
65	2010	3	6	1.8	24.9	28.2	23.5	81	202	7	65	0	3	77.75
66	2010	3	7	0	15.7	24.9	13.1	88	206	1	66	0	1.475	81
67	2010	3	8	0	13.5	15.4	12.4	90	183	2	67	0	1.025	83.25
68	2010	3	9	0	9.4	12.4	7.6	69	189	3	68	0	0.45	82
69	2010	3	10	8.9	10.5	15.4	6.3	37	189	4	69	0	2.225	71
70	2010	3	11	8.6	14.4	20.7	9.8	46	182	5	70	0	4.375	60.5
71	2010	3	12	0	15.2	16.7	14.3	81	190	6	71	0	4.375	58.25
72	2010	3	13	0.8	19.3	24.1	15.6	85	212	7	72	0	4.575	62.25
73	2010	3	14	3.2	21.8	27.2	19.6	84	226	1	73	0	3.15	74
74	2010	3	15	8	24	28.2	21.3	80	235	2	74	0	3	82.5
75	2010	3	16	0	18.9	24.2	17.6	76	170	3	75	0	3	81.25
76	2010	3	17	0.9	19.1	22.6	17	70	206	4	76	0	3.025	77.5
77	2010	3	18	8.1	21	26.1	18	71	214	5	77	0	4.25	74.25
78	2010	3	19	8	21.2	26.8	18.3	72	215	6	78	0	4.25	72.25
79	2010	3	20	6.4	22	26	18.7	73	244	7	79	0	5.85	71.5
80	2010	3	21	7.6	22.5	28.5	19.6	76	223	1	80	0	7.525	73
81	2010	3	22	8.5	22	27.5	18.7	70	207	2	81	0	7.625	72.75
82	2010	3	23	4.4	23.6	28.4	20.6	75	219	3	82	0	6.725	73.5
83	2010	3	24	2.9	24.6	29.3	22	79	203	4	83	0	5.85	75
84	2010	3	25	0	15.5	24.5	13.3	65	203	5	84	0	3.95	72.25
85	2010	3	26	9.4	17	21.2	14.7	39	249	6	85	0	4.175	64.5
86	2010	3	27	0	17.8	20	16	59	212	7	86	0	3.075	60.5
87	2010	3	28	8.7	19.6	25.1	15.9	51	206	1	87	0	4.525	53.5
88	2010	3	29	1.7	18.3	20.5	16.6	46	201	2	88	0	4.95	48.75
89	2010	3	30	0.2	19.5	21.8	17.9	70	192	3	89	0	2.65	56.5
90	2010	3	31	5.8	22.3	26.2	19.9	74	230	4	90	0	4.1	60.25
91	2010	4	1	4.8	23.5	28.4	21.2	76	229	5	91	0	3.125	66.5
92	2010	4	2	0	21	23.6	18.5	86	211	6	92	0	2.7	76.5
93	2010	4	3	0	17.5	18.8	15.9	83	207	7	93	2	2.65	79.75
94	2010	4	4	0	19.6	23.1	17.5	82	225	1	94	2	1.2	81.75
95	2010	4	5	0	21.4	24.6	19.9	86	244	2	95	2	0	84.25
96	2010	4	6	0	23.8	26.5	21.7	83	219	3	96	0	0	83.5
97	2010	4	7	0	20.3	24.4	17.8	83	207	4	97	0	0	83.5
98	2010	4	8	0	16.7	18.6	15	83	202	5	98	0	0	83.75
99	2010	4	9	0	19.2	22.3	16.7	78	194	6	99	0	0	81.75
100	2010	4	10	0	19.8	20.7	19.1	87	252	7	100	0	0	82.75
101	2010	4	11	2.8	23.8	28.2	20.4	84	226	1	101	0	0.7	83
102	2010	4	12	3.1	25.9	29.6	23.6	81	238	2	102	0	1.475	82.5
103	2010	4	13	8	25.5	30.9	21.6	80	245	3	103	0	3.475	83
104	2010	4	14	2.1	19.7	21.7	18.3	78	209	4	104	0	4	80.75
105	2010	4	15	0	15.3	20	11.6	84	236	5	105	0	3.3	80.75
106	2010	4	16	0	14.7	17.8	11.4	70	230	6	106	0	2.525	78
107	2010	4	17	0.5	18.7	22.8	16.9	74	237	7	107	0	0.65	76.5
108	2010	4	18	0	19.7	22.5	17.5	84	229	1	108	0	0.125	78
109	2010	4	19	5.9	23.1	28.7	20	80	243	2	109	0	1.6	77
110	2010	4	20	0.8	24.6	28.3	21.9	82	214	3	110	0	1.8	80
111	2010	4	21	6.7	26.1	29.1	23.8	80	248	4	111	0	3.35	81.5
112	2010	4	22	0.9	23.7	27.5	21	88	231	5	112	0	3.575	82.5
113	2010	4	23	6.5	20.3	24.8	17.2	61	213	6	113	0	3.725	77.75
114	2010	4	24	5.5	21.2	25.5	19.2	55	230	7	114	0	4.9	71
115	2010	4	25	1	20.4	23.4	18.7	56	223	1	115	0	3.475	65
116	2010	4	26	0.4	20.7	25.4	19.3	76	214	2	116	0	3.35	62
117	2010	4	27	2.9	21	26.2	17.8	68	207	3	117	0	2.45	63.75
118	2010	4	28	1.7	22.5	25.4	21	77	221	4	118	0	1.5	69.25
119	2010	4	29	0	20.5	25.5	18.2	87	199	5	119	0	1.25	77
120	2010	4	30	4.9	21.7	27.4	18.1	72	243	6	120	0	2.375	76
121	2010	5	1	7.3	23.8	28.8	20	71	323	7	121	2	3.475	76.75
122	2010	5	2	7.6	24.7	29	22	73	306	1	122	2	4.95	75.75
123	2010	5	3	10.2	24.1	28.3	21.8	73	237	2	123	2	7.5	72.25
124	2010	5	4	7.5	24.5	27.9	21.9	75	209	3	124	0	8.15	73
125	2010	5	5	0	25.9	29.3	23.6	79	191	4	125	0	6.325	75
126	2010	5	6	1.1	26.8	29.9	25.6	84	206	5	126	0	4.7	77.75
127	2010	5	7	0	25.8	28.9	21.7	84	254	6	127	0	2.15	80.5
128	2010	5	8	6.4	27.4	31.1	25.1	81	221	7	128	0	1.875	82
129	2010	5	9	5.2	26.9	30.9	24.7	78	245	1	129	0	3.175	81.75
130	2010	5	10	1.1	23.7	27.8	21.1	89	240	2	130	0	3.175	83
131	2010	5	11	0.3	24.5	28.2	22.1	78	215	3	131	0	3.25	81.5
132	2010	5	12	8.2	24.7	28.5	22.9	75	227	4	132	0	3.7	80
133	2010	5	13	2	24.7	27.3	22.7	78	221	5	133	0	2.9	80
134	2010	5	14	2.3	25.8	29.8	23.6	80	220	6	134	0	3.2	77.75
135	2010	5	15	3.3	24.8	28.3	22.7	83	244	7	135	0	3.95	79
136	2010	5	16	7.3	25.2	30	23.2	81	248	1	136	0	3.725	80.5
137	2010	5	17	11.1	26.6	31.2	24	76	225	2	137	0	6	80
138	2010	5	18	6.5	27.6	30.6	24.8	78	267	3	138	0	7.05	79.5
139	2010	5	19	0.8	26.2	30.6	23.1	84	232	4	139	0	6.425	79.75
140	2010	5	20	8.4	25.7	30.4	22	79	201	5	140	0	6.7	79.25
141	2010	5	21	5.8	28.3	31.6	26	79	306	6	141	0	5.375	80
142	2010	5	22	0	28.2	29	26.7	82	259	7	142	0	3.75	81
143	2010	5	23	0.6	25.7	28.3	23.8	78	275	1	143	0	3.7	79.5
144	2010	5	24	11.9	26.2	31.9	22.4	51	217	2	144	0	4.575	72.5
145	2010	5	25	11.9	26.6	31.5	22.1	60	229	3	145	0	6.1	67.75
146	2010	5	26	10.3	27	30.9	23.4	66	246	4	146	0	8.675	63.75
147	2010	5	27	0.7	26.4	28.3	25.2	77	215	5	147	0	8.7	63.5
148	2010	5	28	8.4	27.7	31.7	25.2	75	237	6	148	0	7.825	69.5
149	2010	5	29	1.8	26.9	30.1	24.6	83	285	7	149	0	5.3	75.25
150	2010	5	30	0	26.7	29.4	24.9	87	263	1	150	0	2.725	80.5
151	2010	5	31	0.4	25.3	27.1	24.4	79	283	2	151	0	2.65	81
152	2010	6	1	2.8	24.4	27.4	21.9	64	286	3	152	0	1.25	78.25
153	2010	6	2	0	21.7	23.7	19.8	87	221	4	153	0	0.8	79.25
154	2010	6	3	1.3	22.8	26.5	19.5	81	257	5	154	0	1.125	77.75
155	2010	6	4	0	24.8	28.4	22.5	81	266	6	155	0	1.025	78.25
156	2010	6	5	1.5	25.2	28.8	23.6	76	246	7	156	0	0.7	81.25
157	2010	6	6	6.1	25.7	29.5	23	71	278	1	157	0	2.225	77.25
158	2010	6	7	10.5	25.7	29.5	23.1	67	258	2	158	0	4.525	73.75
159	2010	6	8	8	26	29.4	23.4	69	241	3	159	0	6.525	70.75
160	2010	6	9	2.1	25.4	28.8	23.9	87	327	4	160	0	6.675	73.5
161	2010	6	10	0	25.6	27.5	24.6	90	256	5	161	0	5.15	78.25
162	2010	6	11	4.2	27.2	30.7	25.3	82	253	6	162	0	3.575	82
163	2010	6	12	2.5	27.2	30.4	24.7	80	295	7	163	0	2.2	84.75
164	2010	6	13	1.1	27.8	30.1	26.4	88	317	1	164	0	1.95	85
165	2010	6	14	2	28.6	30.4	27.3	83	300	2	165	2	2.45	83.25
166	2010	6	15	0	28.5	30	27.7	87	298	3	166	2	1.4	84.5
167	2010	6	16	1	28.7	30.2	27.9	84	328	4	167	2	1.025	85.5
168	2010	6	17	3.1	29.2	31	28.3	79	303	5	168	0	1.525	83.25
169	2010	6	18	5.5	29.3	31	28	76	289	6	169	0	2.4	81.5
170	2010	6	19	12	29.3	31.8	27.6	75	264	7	170	0	5.4	78.5
171	2010	6	20	7.9	29.1	30.9	28	78	284	1	171	0	7.125	77
172	2010	6	21	7.7	29.3	32.1	27.5	77	284	2	172	0	8.275	76.5
173	2010	6	22	8	29.5	32.3	27.4	76	279	3	173	0	8.9	76.5
174	2010	6	23	2.2	27.3	30.4	24.5	85	273	4	174	0	6.45	79
175	2010	6	24	3.1	28.7	30.7	27.1	85	264	5	175	0	5.25	80.75
176	2010	6	25	0	28.2	29.3	26.6	83	294	6	176	0	3.325	82.25
177	2010	6	26	0	26.1	27.7	25.2	92	281	7	177	0	1.325	86.25
178	2010	6	27	0	25.7	27.3	24.8	89	267	1	178	0	0.775	87.25
179	2010	6	28	0	25.4	27.7	24.2	91	263	2	179	0	0	88.75
180	2010	6	29	9.6	28	32.4	24.6	78	282	3	180	0	2.4	87.5
181	2010	6	30	10	28.9	33.1	26.4	76	256	4	181	0	4.9	83.5
182	2010	7	1	11.6	29.5	32.9	26.4	71	304	5	182	0	7.8	79
183	2010	7	2	12.1	29.6	33	27.6	76	303	6	183	0	10.825	75.25
184	2010	7	3	11.4	29.6	32.5	27.9	75	315	7	184	0	11.275	74.5
185	2010	7	4	11.2	29.8	32.1	28.3	78	330	1	185	0	11.575	75
186	2010	7	5	10.4	29.9	33.3	28.1	76	329	2	186	0	11.275	76.25
187	2010	7	6	9.7	29.7	31.7	28.4	78	306	3	187	0	10.675	76.75
188	2010	7	7	10.5	29.7	32	28.4	76	304	4	188	0	10.45	77
189	2010	7	8	11.2	30.1	33	28.5	76	325	5	189	0	10.45	76.5
190	2010	7	9	8.2	29.4	31.5	25.8	78	293	6	190	0	9.9	77
191	2010	7	10	10.5	29.5	33.2	25.7	73	289	7	191	0	10.1	75.75
192	2010	7	11	11	29.5	32.3	27	75	329	1	192	0	10.225	75.5
193	2010	7	12	11.4	30	32.8	27.5	73	271	2	193	0	10.275	74.75
194	2010	7	13	6.8	30.1	33.2	27.5	70	312	3	194	0	9.925	72.75
195	2010	7	14	9.7	29.7	34.8	27.6	71	275	4	195	0	9.725	72.25
196	2010	7	15	5.8	30.2	33	27.6	70	294	5	196	0	8.425	71
197	2010	7	16	8.3	28.3	32.5	24.8	75	289	6	197	0	7.65	71.5
198	2010	7	17	3.3	27.5	32	23.7	80	262	7	198	0	6.775	74
199	2010	7	18	11.1	28.8	33.1	24.7	74	304	1	199	0	7.125	74.75
200	2010	7	19	12.3	30	33.7	26.5	71	256	2	200	0	8.75	75
201	2010	7	20	10.2	30.3	33.7	27.2	67	263	3	201	0	9.225	73
202	2010	7	21	0.6	27.9	31.2	25.1	83	263	4	202	0	8.55	73.75
203	2010	7	22	0.6	27	29.5	24.8	85	262	5	203	0	5.925	76.5
204	2010	7	23	2.3	27.3	31.6	25	83	276	6	204	0	3.425	79.5
205	2010	7	24	5.7	28.3	32.1	25.6	80	323	7	205	0	2.3	82.75
206	2010	7	25	7.4	29.2	33.2	26.1	77	312	1	206	0	4	81.25
207	2010	7	26	5.5	28.6	32.6	26.6	78	287	2	207	0	5.225	79.5
208	2010	7	27	0	26.9	28.7	25	90	254	3	208	0	4.65	81.25
209	2010	7	28	0	25.6	28.5	24.4	92	242	4	209	0	3.225	84.25
210	2010	7	29	2.1	26.4	31.1	22.1	93	276	5	210	0	1.9	88.25
211	2010	7	30	7	28.4	31.9	23.1	84	259	6	211	0	2.275	89.75
212	2010	7	31	11.8	29.7	32.8	27.6	76	308	7	212	0	5.225	86.25
213	2010	8	1	8.1	28.9	34.1	27.6	79	324	1	213	0	7.25	83
214	2010	8	2	9.3	29.5	32.5	27.3	73	284	2	214	0	9.05	78
215	2010	8	3	10.1	29.3	32.8	26.9	74	310	3	215	0	9.825	75.5
216	2010	8	4	9.9	29.7	33.4	27.1	75	259	4	216	0	9.35	75.25
217	2010	8	5	4.8	29.4	35	24.2	73	313	5	217	0	8.525	73.75
218	2010	8	6	6.7	27.7	32.1	24	77	283	6	218	0	7.875	74.75
219	2010	8	7	5.1	29.4	33.5	26.8	71	305	7	219	0	6.625	74
220	2010	8	8	7.5	29.5	33	27.4	72	329	1	220	0	6.025	73.25
221	2010	8	9	8.9	30	33.6	27.8	71	290	2	221	0	7.05	72.75
222	2010	8	10	10.8	29.6	33.8	27.2	75	291	3	222	0	8.075	72.25
223	2010	8	11	4	28.7	31.4	27.4	78	255	4	223	0	7.8	74
224	2010	8	12	10.9	29.6	32.8	27	72	265	5	224	0	8.65	74
225	2010	8	13	10.9	29.7	32.7	27.6	76	296	6	225	0	9.15	75.25
226	2010	8	14	6.9	29.2	32.7	27.6	77	278	7	226	0	8.175	75.75
227	2010	8	15	5.6	28.2	31.6	25.6	80	305	1	227	0	8.575	76.25
228	2010	8	16	1.6	25.8	30.4	24.4	89	295	2	228	0	6.25	80.5
229	2010	8	17	8.7	27.4	31.8	24.9	82	315	3	229	0	5.7	82
230	2010	8	18	10.1	28.8	32.2	26.1	74	263	4	230	0	6.5	81.25
231	2010	8	19	3.9	28.6	31.3	27.7	74	259	5	231	0	6.075	79.75
232	2010	8	20	7.1	29	32.8	25.5	72	287	6	232	0	7.45	75.5
233	2010	8	21	8.3	29.7	33.6	26.9	68	301	7	233	0	7.35	72
234	2010	8	22	10.5	30.1	33.4	28.2	67	313	1	234	0	7.45	70.25
235	2010	8	23	10.1	29.5	31.7	26.7	71	314	2	235	0	9	69.5
236	2010	8	24	2.7	27	30.2	23.8	83	245	3	236	0	7.9	72.25
237	2010	8	25	4.4	28.1	31.5	25.7	76	243	4	237	0	6.925	74.25
238	2010	8	26	3.5	28.1	31.7	26.2	79	238	5	238	0	5.175	77.25
239	2010	8	27	7.8	28.6	32.3	25.8	74	258	6	239	0	4.6	78
240	2010	8	28	3.7	28.5	32.6	25	75	256	7	240	0	4.85	76
241	2010	8	29	9.5	28.8	33.5	26	71	350	1	241	0	6.125	74.75
242	2010	8	30	9.1	30.2	34.2	27.2	64	268	2	242	0	7.525	71
243	2010	8	31	8	31.4	35.3	28.3	54	296	3	243	0	7.575	66
244	2010	9	1	8.8	31.8	34.4	29.1	51	292	4	244	0	8.85	60
245	2010	9	2	0.9	29.2	32.5	25.7	66	281	5	245	0	6.7	58.75
246	2010	9	3	0	26.2	27.9	24.5	88	296	6	246	0	4.425	64.75
247	2010	9	4	0.7	26	27.8	23.9	88	271	7	247	0	2.6	73.25
248	2010	9	5	5.9	28.5	32.7	25.9	74	329	1	248	0	1.875	79
249	2010	9	6	10	28.9	32.4	26.4	76	267	2	249	0	4.15	81.5
250	2010	9	7	9.7	29.3	31.9	27.3	78	260	3	250	0	6.575	79
251	2010	9	8	6.5	30	34.7	28	80	265	4	251	0	8.025	77
252	2010	9	9	4.9	27.5	31.8	24.5	87	235	5	252	0	7.775	80.25
253	2010	9	10	5.8	27.8	32	23.3	82	313	6	253	0	6.725	81.75
254	2010	9	11	0	25.2	29.1	24.1	92	271	7	254	0	4.3	85.25
255	2010	9	12	3.7	25.6	30.2	24.5	89	303	1	255	0	3.6	87.5
256	2010	9	13	6.5	26.1	30.9	23.9	87	277	2	256	0	4	87.5
257	2010	9	14	6.9	27.3	31.5	25.7	80	256	3	257	0	4.275	87
258	2010	9	15	8.8	27.9	33	25.6	77	263	4	258	0	6.475	83.25
259	2010	9	16	10.3	28.6	33.2	25.7	76	274	5	259	0	8.125	80
260	2010	9	17	10.5	29.1	32.5	25.9	73	277	6	260	0	9.125	76.5
261	2010	9	18	8.8	29.5	33.1	26.9	76	290	7	261	0	9.6	75.5
262	2010	9	19	7.9	30.3	34.4	25.6	70	273	1	262	0	9.375	73.75
263	2010	9	20	1.4	28.3	32.6	24.7	77	283	2	263	0	7.15	74
264	2010	9	21	0	24.5	26.5	23.4	92	266	3	264	0	4.525	78.75
265	2010	9	22	0	25.5	27.1	23	88	336	4	265	2	2.325	81.75
266	2010	9	23	0.8	25.9	29.7	24.4	88	340	5	266	2	0.55	86.25
267	2010	9	24	7.3	27.6	31.8	24.9	76	232	6	267	2	2.025	86
268	2010	9	25	6.1	27	30.6	25.4	79	249	7	268	0	3.55	82.75
269	2010	9	26	8.9	27.9	31.7	25.2	71	289	1	269	0	5.775	78.5
270	2010	9	27	7.4	27.8	31	25.3	76	275	2	270	0	7.425	75.5
271	2010	9	28	9.8	28.5	32.4	25.9	72	269	3	271	0	8.05	74.5
272	2010	9	29	8.7	28.7	31.5	26.9	70	258	4	272	0	8.7	72.25
273	2010	9	30	1.1	26.6	28.9	24.3	81	302	5	273	0	6.75	74.75
274	2010	10	1	9	27	30.6	24.4	75	327	6	274	2	7.15	74.5
275	2010	10	2	7.9	27.8	31.6	25.1	71	292	7	275	2	6.675	74.25
276	2010	10	3	8.3	27.7	30.3	25.4	62	265	1	276	2	6.575	72.25
277	2010	10	4	0.5	24.1	28.2	22.9	52	259	2	277	2	6.425	65
278	2010	10	5	0	23.9	25.1	23	54	233	3	278	2	4.175	59.75
279	2010	10	6	1.8	24.2	27.1	21.5	70	228	4	279	2	2.65	59.5
280	2010	10	7	0.6	25.3	27.7	23.3	63	253	5	280	2	0.725	59.75
281	2010	10	8	1.7	26.1	28.9	24.1	67	235	6	281	0	1.025	63.5
282	2010	10	9	0	24.4	26.3	23.5	85	231	7	282	0	1.025	71.25
283	2010	10	10	0	24.7	26.2	23.3	84	257	1	283	0	0.575	74.75
284	2010	10	11	8.4	26.7	29.9	25.2	83	253	2	284	0	2.525	79.75
285	2010	10	12	9.7	27.7	32	25.2	77	267	3	285	0	4.525	82.25
286	2010	10	13	8.4	27.8	32.1	25	73	245	4	286	0	6.625	79.25
287	2010	10	14	5.2	27.9	31.8	26	75	269	5	287	0	7.925	77
288	2010	10	15	2.3	25.5	27.7	23.3	74	238	6	288	0	6.4	74.75
289	2010	10	16	3.7	24.2	27.1	22.3	68	283	7	289	0	4.9	72.5
290	2010	10	17	7.2	26.1	29.6	23.4	70	299	1	290	0	4.6	71.75
291	2010	10	18	8.5	26.4	29.6	24.1	65	266	2	291	0	5.425	69.25
292	2010	10	19	6.6	25.7	28.5	23.2	57	231	3	292	0	6.5	65
293	2010	10	20	2.4	26	28.3	23.9	56	236	4	293	0	6.175	62
294	2010	10	21	2.9	24.6	27.1	23.1	62	273	5	294	0	5.1	60
295	2010	10	22	1.3	22.9	24.6	21	62	270	6	295	0	3.3	59.25
296	2010	10	23	8.7	24.1	28	20.9	56	292	7	296	0	3.825	59
297	2010	10	24	7	24.7	27.9	21.3	62	274	1	297	0	4.975	60.5
298	2010	10	25	5.9	24.4	26.7	22.4	62	229	2	298	0	5.725	60.5
299	2010	10	26	0	21.6	24.5	19.8	65	261	3	299	0	5.4	61.25
300	2010	10	27	8.2	18.8	21.4	16.9	54	242	4	300	0	5.275	60.75
301	2010	10	28	9.9	17.5	21	14.4	47	225	5	301	0	6	57
302	2010	10	29	10.1	18.1	21.5	15	41	248	6	302	0	7.05	51.75
303	2010	10	30	9.6	18.3	21.7	14.9	39	248	7	303	0	9.45	45.25
304	2010	10	31	9.8	19.4	24.5	15.8	40	268	1	304	0	9.85	41.75
305	2010	11	1	9.6	20.1	25.2	16.1	53	268	2	305	0	9.775	43.25
306	2010	11	2	9	20.8	25.1	17	59	243	3	306	0	9.5	47.75
307	2010	11	3	9	20.8	24.7	17.3	56	266	4	307	0	9.35	52
308	2010	11	4	0.3	19.4	21.8	17	56	210	5	308	0	6.975	56
309	2010	11	5	0	17.4	19.4	16.1	90	239	6	309	0	4.575	65.25
310	2010	11	6	0	18.1	20.5	16.3	91	259	7	310	0	2.325	73.25
311	2010	11	7	8.3	21.7	27.2	18.2	74	325	1	311	0	2.15	77.75
312	2010	11	8	9.7	22.5	26.9	18.8	54	286	2	312	0	4.5	77.25
313	2010	11	9	9.5	21.7	25.5	18.9	44	250	3	313	0	6.875	65.75
314	2010	11	10	8.8	20.7	26.5	17.3	64	258	4	314	0	9.075	59
315	2010	11	11	9.6	21.5	26.7	16.4	50	245	5	315	0	9.4	53
316	2010	11	12	9.7	21.6	26.8	17.4	58	256	6	316	0	9.4	54
317	2010	11	13	7.9	22.1	27.2	18.8	64	270	7	317	0	9	59
318	2010	11	14	7.8	23	27.5	19.9	72	310	1	318	0	8.75	61
319	2010	11	15	6.3	23.7	27.1	21.9	70	272	2	319	0	7.925	66
320	2010	11	16	7.1	21.3	24.6	19.4	65	243	3	320	0	7.275	67.75
321	2010	11	17	8.8	19.8	23.6	16.3	63	245	4	321	0	7.5	67.5
322	2010	11	18	5.6	21.4	25.2	19.3	67	250	5	322	0	6.95	66.25
323	2010	11	19	8.3	21.4	25.2	18.3	69	281	6	323	0	7.45	66
324	2010	11	20	4.8	20.2	23.6	17.7	67	271	7	324	0	6.875	66.5
325	2010	11	21	8.3	21.7	26.6	18.8	73	309	1	325	0	6.75	69
326	2010	11	22	7	21.9	25.8	19.4	73	253	2	326	0	7.1	70.5
327	2010	11	23	3.4	20.7	24.8	17.4	60	242	3	327	0	5.875	68.25
328	2010	11	24	5.4	20.5	24	17.9	69	244	4	328	0	6.025	68.75
329	2010	11	25	8.9	19.9	23.5	17.5	54	269	5	329	0	6.175	64
330	2010	11	26	8.9	19.2	23.5	16.3	49	257	6	330	0	6.65	58
331	2010	11	27	6.8	19.9	24	17.5	67	248	7	331	0	7.5	59.75
332	2010	11	28	8.5	21.2	25.9	18.3	62	268	1	332	0	8.275	58
333	2010	11	29	5.2	20.9	25.4	17.9	74	254	2	333	0	7.35	63
334	2010	11	30	7.5	21.5	25	18.6	69	274	3	334	0	7	68
335	2010	12	1	8.5	20.5	25	17.2	63	258	4	335	0	7.425	67
336	2010	12	2	8.7	21.1	25.5	17.7	64	274	5	336	0	7.475	67.5
337	2010	12	3	8	20.8	25.2	18	49	236	6	337	0	8.175	61.25
338	2010	12	4	5.8	20.6	25.1	17.8	52	259	7	338	0	7.75	57
339	2010	12	5	8.8	22.2	28	18.5	65	269	1	339	0	7.825	57.5
340	2010	12	6	8.3	23.7	27.3	20.6	57	250	2	340	0	7.725	55.75
341	2010	12	7	4.3	18.8	24.5	17.3	44	259	3	341	0	6.8	54.5
342	2010	12	8	9	16.1	20.1	13.2	30	219	4	342	0	7.6	49
343	2010	12	9	9	16.8	21.1	12.6	37	255	5	343	0	7.65	42
344	2010	12	10	1.6	18.8	22.5	16.1	64	235	6	344	0	5.975	43.75
345	2010	12	11	0	19.4	21.4	17.6	64	218	7	345	0	4.9	48.75
346	2010	12	12	0	19.9	20.7	18.7	77	271	1	346	0	2.65	60.5
347	2010	12	13	4.9	22.5	26.7	20.2	82	265	2	347	0	1.625	71.75
348	2010	12	14	0.6	21.3	22.7	20	83	248	3	348	0	1.375	76.5
349	2010	12	15	0	17.1	20.6	12.9	86	259	4	349	0	1.375	82
350	2010	12	16	0	6.7	12.9	5.9	70	215	5	350	0	1.375	80.25
351	2010	12	17	9.6	7.9	14.4	2.4	46	254	6	351	0	2.55	71.25
352	2010	12	18	7.7	12.8	19.1	7.4	50	285	7	352	0	4.325	63
353	2010	12	19	3.8	18.1	23.8	14.2	64	286	1	353	0	5.275	57.5
354	2010	12	20	3	19.6	24.4	16.7	70	242	2	354	0	6.025	57.5
355	2010	12	21	4.5	20.3	24.6	18.4	66	235	3	355	0	4.75	62.5
356	2010	12	22	8.8	19.2	23.7	17.1	52	298	4	356	0	5.025	63
357	2010	12	23	8.4	18.2	24.5	14.3	59	239	5	357	0	6.175	61.75
358	2010	12	24	2.4	18.6	22.1	16.3	66	264	6	358	0	6.025	60.75
359	2010	12	25	0	14.8	18.5	10.2	78	244	7	359	0	4.9	63.75
360	2010	12	26	9.3	10.4	14.8	7.7	55	257	1	360	0	5.025	64.5
361	2010	12	27	9.3	12.4	18.7	7.7	40	264	2	361	0	5.25	59.75
362	2010	12	28	8.8	15	22.2	9.8	55	263	3	362	0	6.85	57
363	2010	12	29	9.3	16.5	23.9	12	58	224	4	363	0	9.175	52
364	2010	12	30	8.9	17.2	21.2	14	51	234	5	364	0	9.075	51
365	2010	12	31	9	15.1	18.7	12.1	24	296	6	365	0	9	47
366	2011	1	1	8.9	14.2	18.7	10.9	37	308	7	366	2	9.025	42.5
367	2011	1	2	0	13.7	15.1	11.7	50	286	1	367	2	6.7	40.5
368	2011	1	3	0	10.5	14.4	9	63	262	2	368	2	4.475	43.5
369	2011	1	4	0	8.5	9.9	6.9	82	225	3	369	0	2.225	58
370	2011	1	5	0	12.5	16.4	9	74	241	4	370	0	0	67.25
371	2011	1	6	3.5	11.7	14.1	9.9	69	242	5	371	0	0.875	72
372	2011	1	7	2.4	8.5	11	6.7	56	259	6	372	0	1.475	70.25
373	2011	1	8	7.3	11.5	17.2	7.5	49	258	7	373	0	3.3	62
374	2011	1	9	7.5	13.1	17.2	10.6	50	312	1	374	0	5.175	56
375	2011	1	10	8	11.4	16.8	8.5	44	262	2	375	0	6.3	49.75
376	2011	1	11	0	9	11.6	6.7	56	267	3	376	0	5.7	49.75
377	2011	1	12	0	5.4	7.2	3.9	84	263	4	377	0	3.875	58.5
378	2011	1	13	2.3	11	17.2	7.2	72	276	5	378	0	2.575	64
379	2011	1	14	6.9	15.5	21	11.8	66	262	6	379	0	2.3	69.5
380	2011	1	15	8.8	12.6	17	10.3	51	289	7	380	0	4.5	68.25
381	2011	1	16	6.3	9.9	13.7	7.6	43	269	1	381	0	6.075	58
382	2011	1	17	5	10.5	15.4	6.6	50	261	2	382	0	6.75	52.5
383	2011	1	18	7.4	14.1	19	11.3	57	250	3	383	0	6.875	50.25
384	2011	1	19	8.2	15.3	21.2	11.2	56	237	4	384	0	6.725	51.5
385	2011	1	20	1.2	15.2	18.1	13.7	59	254	5	385	0	5.45	55.5
386	2011	1	21	8	11.4	15.2	8.1	55	270	6	386	0	6.2	56.75
387	2011	1	22	0	10.6	14.1	8	59	254	7	387	0	4.35	57.25
388	2011	1	23	6.1	14	18.5	11	58	267	1	388	0	3.825	57.75
389	2011	1	24	4	12.4	15.7	9.9	54	239	2	389	0	4.525	56.5
390	2011	1	25	3.9	12.5	17.5	9.7	62	200	3	390	0	3.5	58.25
391	2011	1	26	8.5	14.1	19.6	9.5	65	227	4	391	0	5.625	59.75
392	2011	1	27	6.5	15.9	21.6	13.1	69	219	5	392	0	5.725	62.5
393	2011	1	28	1.3	14.8	16.4	13.2	61	190	6	393	0	5.05	64.25
394	2011	1	29	8.1	11	14.6	8.5	48	202	7	394	0	6.1	60.75
395	2011	1	30	7.2	10.5	14.8	6.8	44	220	1	395	0	5.775	55.5
396	2011	1	31	8.6	11.9	17.7	8.6	45	190	2	396	0	6.3	49.5
397	2011	2	1	5.4	14.1	19	11.1	57	180	3	397	0	7.325	48.5
398	2011	2	2	7.7	14.7	19.7	11	48	248	4	398	1	7.225	48.5
399	2011	2	3	9.4	15.8	21.4	13.1	65	203	5	399	1	7.775	53.75
400	2011	2	4	9.1	16.6	22.4	12.7	67	227	6	400	1	7.9	59.25
401	2011	2	5	9.4	17	23.6	13.4	65	194	7	401	1	8.9	61.25
402	2011	2	6	7.1	18.2	25.1	13.7	54	140	1	402	1	8.75	62.75
403	2011	2	7	6.7	19.7	26	16.9	50	156	2	403	1	8.075	59
404	2011	2	8	9.7	19.9	26.2	16.7	70	175	3	404	1	8.225	59.75
405	2011	2	9	9.5	20.1	27.2	17.6	73	205	4	405	0	8.25	61.75
406	2011	2	10	9.3	19.1	25.4	15	67	184	5	406	0	8.8	65
407	2011	2	11	0	16.7	19.8	15.3	61	187	6	407	0	7.125	67.75
408	2011	2	12	0.2	12.8	15.6	9.8	64	166	7	408	0	4.75	66.25
409	2011	2	13	0	11.6	13.3	10.5	84	186	1	409	0	2.375	69
410	2011	2	14	0	8.8	10.9	6.2	65	186	2	410	0	0.05	68.5
411	2011	2	15	0	9.1	11.3	7.8	76	186	3	411	0	0.05	72.25
412	2011	2	16	0	12.4	14.4	9.4	89	211	4	412	0	0	78.5
413	2011	2	17	0	13.2	16.3	12.5	93	196	5	413	0	0	80.75
414	2011	2	18	0	12.6	14.1	12.2	86	231	6	414	0	0	86
415	2011	2	19	0	10.8	12.3	10.3	92	211	7	415	0	0	90
416	2011	2	20	0	12.8	15.1	10.6	69	253	1	416	0	0	85
417	2011	2	21	0	15	17.6	13.2	76	216	2	417	0	0	80.75
418	2011	2	22	0	16.1	19.5	13.6	52	206	3	418	0	0	72.25
419	2011	2	23	0.6	17.9	22.1	15.3	55	210	4	419	0	0.15	63
420	2011	2	24	3.1	19.2	24.3	14.9	66	235	5	420	0	0.925	62.25
421	2011	2	25	9	19.5	25.2	17.2	71	235	6	421	0	3.175	61
422	2011	2	26	7.9	19.5	25.2	16.4	64	226	7	422	0	5.15	64
423	2011	2	27	5.2	21.1	26.9	18	76	252	1	423	0	6.3	69.25
424	2011	2	28	10.2	21.2	27.9	16.1	71	226	2	424	0	8.075	70.5
425	2011	3	1	5.1	22.3	26.8	20	66	289	3	425	0	7.1	69.25
426	2011	3	2	3	17.9	22.1	15.3	58	202	4	426	0	5.875	67.75
427	2011	3	3	5.9	18.5	24.4	15.6	68	231	5	427	0	6.05	65.75
428	2011	3	4	8	16.1	21.5	13	57	221	6	428	0	5.5	62.25
429	2011	3	5	1.1	16.5	19.7	14.4	63	246	7	429	0	4.5	61.5
430	2011	3	6	5.1	20.2	25.8	16.8	72	291	1	430	0	5.025	65
431	2011	3	7	7.1	19.2	21.6	16.6	61	259	2	431	0	5.325	63.25
432	2011	3	8	0.5	14.2	19.1	11.8	68	219	3	432	0	3.45	66
433	2011	3	9	0.8	14.8	18.6	12.5	62	228	4	433	0	3.375	65.75
434	2011	3	10	1	15.2	18.8	12.2	67	226	5	434	0	2.35	64.5
435	2011	3	11	0.2	16.8	20.3	14.5	67	243	6	435	0	0.625	66
436	2011	3	12	2.5	18.7	23.3	16	72	215	7	436	0	1.125	67
437	2011	3	13	9.6	19.9	25.5	16	77	247	1	437	0	3.325	70.75
438	2011	3	14	5.4	22.2	27.8	19.3	71	236	2	438	0	4.425	71.75
439	2011	3	15	0.7	18.8	23.3	14.3	76	236	3	439	0	4.55	74
440	2011	3	16	7.2	14.7	18.4	11.1	41	241	4	440	0	5.725	66.25
441	2011	3	17	0.3	15.3	17.7	13.5	35	255	5	441	0	3.4	55.75
442	2011	3	18	0	13.9	16.4	12.4	70	246	6	442	0	2.05	55.5
443	2011	3	19	0	15.4	17.9	12.4	93	258	7	443	0	1.875	59.75
444	2011	3	20	0.2	20.6	24.1	17.5	88	289	1	444	0	0.125	71.5
445	2011	3	21	10.7	23.8	29.3	20.8	81	259	2	445	0	2.725	83
446	2011	3	22	0	18.8	23.6	15.4	79	211	3	446	0	2.725	85.25
447	2011	3	23	0	14.8	17.3	12.8	59	249	4	447	0	2.725	76.75
448	2011	3	24	0	15.4	17.7	13.8	62	224	5	448	0	2.675	70.25
449	2011	3	25	2.6	16.8	21.6	13.7	52	225	6	449	0	0.65	63
450	2011	3	26	2.6	17.3	20.6	15.4	55	262	7	450	0	1.3	57
451	2011	3	27	0	14.2	17.5	13	59	256	1	451	0	1.3	57
452	2011	3	28	5.1	16.6	22.7	13.2	51	242	2	452	0	2.575	54.25
453	2011	3	29	3.7	18.1	23.7	13.7	48	258	3	453	0	2.85	53.25
454	2011	3	30	0	18.3	21.5	17	36	238	4	454	0	2.2	48.5
455	2011	3	31	6.5	19.8	25.9	16	37	260	5	455	0	3.825	43
456	2011	4	1	10.1	20.8	26.6	16.8	59	244	6	456	0	5.075	45
457	2011	4	2	9.9	21.9	27.1	18.2	71	272	7	457	0	6.625	50.75
458	2011	4	3	8	22.2	26.9	19	69	277	1	458	2	8.625	59
459	2011	4	4	0	19.6	22.5	17.3	69	272	2	459	2	7	67
460	2011	4	5	0	17.9	20.8	16.2	75	280	3	460	2	4.475	71
461	2011	4	6	2.9	19.5	25	16.8	49	231	4	461	0	2.725	65.5
462	2011	4	7	9.7	21.7	27.6	17.8	70	278	5	462	0	3.15	65.75
463	2011	4	8	8.9	22.4	27.9	19.2	73	237	6	463	0	5.375	66.75
464	2011	4	9	8.7	23.4	28.9	19.3	68	245	7	464	0	7.55	65
465	2011	4	10	7.3	23.3	29	20.1	71	296	1	465	0	8.65	70.5
466	2011	4	11	9.2	24.5	29.7	20.4	71	262	2	466	0	8.525	70.75
467	2011	4	12	3.6	22.1	26.7	19.9	63	226	3	467	0	7.2	68.25
468	2011	4	13	7.4	23.1	29.4	20.2	59	287	4	468	0	6.875	66
469	2011	4	14	10.2	23.5	28.2	20	70	254	5	469	0	7.6	65.75
470	2011	4	15	8.3	23.9	28.9	20.9	74	253	6	470	0	7.375	66.5
471	2011	4	16	4.8	24.5	28.1	21.8	82	298	7	471	0	7.675	71.25
472	2011	4	17	2	24.9	28.7	23.7	89	288	1	472	0	6.325	78.75
473	2011	4	18	4.3	23.9	28.1	21.6	67	255	2	473	0	4.85	78
474	2011	4	19	9.7	24.3	29.8	21.1	51	254	3	474	0	5.2	72.25
475	2011	4	20	9.5	21.9	25.7	19.6	65	248	4	475	0	6.375	68
476	2011	4	21	7.3	22.9	27.1	20.3	71	246	5	476	0	7.7	63.5
477	2011	4	22	6.8	23.6	28.1	20.6	78	273	6	477	0	8.325	66.25
478	2011	4	23	0.5	20.9	23.7	18.9	72	221	7	478	0	6.025	71.5
479	2011	4	24	9.2	23.8	29.8	18.3	39	262	1	479	0	5.95	65
480	2011	4	25	10.7	23.7	29.3	19.7	49	285	2	480	0	6.8	59.5
481	2011	4	26	9.6	23.9	28.9	20.4	66	228	3	481	0	7.5	56.5
482	2011	4	27	9.2	25.6	30.2	22.5	78	254	4	482	0	9.675	58
483	2011	4	28	0	25.1	26.9	23.9	83	254	5	483	0	7.375	69
484	2011	4	29	0	22.7	24	22.1	91	288	6	484	0	4.7	79.5
485	2011	4	30	2.1	24.4	28	22.1	86	285	7	485	2	2.825	84.5
486	2011	5	1	0.2	25.7	28.7	23.8	84	350	1	486	2	0.575	86
487	2011	5	2	6.4	27	30.3	24.5	79	311	2	487	2	2.175	85
488	2011	5	3	4.6	26.8	30.2	24.6	81	272	3	488	0	3.325	82.5
489	2011	5	4	0	22.7	25.2	21.5	89	265	4	489	0	2.8	83.25
490	2011	5	5	0	23.3	26.6	20.6	87	276	5	490	0	2.75	84
491	2011	5	6	7.4	26.2	30.9	23.1	82	280	6	491	0	3	84.75
492	2011	5	7	7.1	27.2	31.3	24.8	78	267	7	492	0	3.625	84
493	2011	5	8	5.2	27.4	30.9	25.6	71	280	1	493	0	4.925	79.5
494	2011	5	9	11.4	27.9	32.5	24.7	71	288	2	494	0	7.775	75.5
495	2011	5	10	9.5	28.3	32.5	25.5	75	271	3	495	0	8.3	73.75
496	2011	5	11	9.2	29.2	33.5	26.7	79	294	4	496	0	8.825	74
497	2011	5	12	9.7	29.6	33.1	27	76	280	5	497	0	9.95	75.25
498	2011	5	13	0.5	26.4	29.7	24.4	88	262	6	498	0	7.225	79.5
499	2011	5	14	4.1	25.1	29.3	23.5	83	240	7	499	0	5.875	81.5
500	2011	5	15	0	24.7	27.3	23.5	86	276	1	500	0	3.575	83.25
501	2011	5	16	3.2	24.9	29.9	23.9	92	231	2	501	0	1.95	87.25
502	2011	5	17	0.3	22.7	24.8	21.4	83	247	3	502	0	1.9	86
503	2011	5	18	10.1	25	29.6	21.2	50	230	4	503	0	3.4	77.75
504	2011	5	19	9.4	26.1	30.3	22.4	67	249	5	504	0	5.75	73
505	2011	5	20	11.1	27.3	31.9	23.6	70	221	6	505	0	7.725	67.5
506	2011	5	21	2.5	26.3	30.4	24.5	81	293	7	506	0	8.275	67
507	2011	5	22	0	25.2	26.4	24.1	91	283	1	507	0	5.75	77.25
508	2011	5	23	0	22.6	25.5	21.3	90	235	2	508	0	3.4	83
509	2011	5	24	0.8	21.3	24.1	18.1	80	241	3	509	0	0.825	85.5
510	2011	5	25	0	21.7	24.2	19.2	80	262	4	510	0	0.2	85.25
511	2011	5	26	7.9	24.9	29.9	21.6	59	265	5	511	0	2.175	77.25
512	2011	5	27	4	27.3	31.3	23.6	55	269	6	512	0	3.175	68.5
513	2011	5	28	11.1	28	32.5	24.2	55	277	7	513	0	5.75	62.25
514	2011	5	29	9.4	27	31	24.6	67	286	1	514	0	8.1	59
515	2011	5	30	11.1	26.3	30.3	23.3	58	268	2	515	0	8.9	58.75
516	2011	5	31	11.3	27.1	34	21.6	54	293	3	516	0	10.725	58.5
517	2011	6	1	9.6	28.1	32.4	24.8	65	286	4	517	0	10.35	61
518	2011	6	2	8.8	27.9	32.5	25.4	78	297	5	518	0	10.2	63.75
519	2011	6	3	9.8	27.6	31.1	25.7	74	289	6	519	0	9.875	67.75
520	2011	6	4	5	28.1	31.8	26.2	78	288	7	520	2	8.3	73.75
521	2011	6	5	12	29.1	32.4	26.5	77	331	1	521	2	8.9	76.75
522	2011	6	6	10	29.2	32.5	27.3	76	361	2	522	2	9.2	76.25
523	2011	6	7	11.1	29.2	32	27.6	74	298	3	523	0	9.525	76.25
524	2011	6	8	8.3	29.3	32.2	27.6	78	275	4	524	0	10.35	76.25
525	2011	6	9	11.5	29.8	34.2	27	73	260	5	525	0	10.225	75.25
526	2011	6	10	10.5	29.9	34.7	26.7	66	268	6	526	0	10.35	72.75
527	2011	6	11	7.3	28.5	33.7	25.4	79	294	7	527	0	9.4	74
528	2011	6	12	3.4	27.5	30.2	24.5	84	239	1	528	0	8.175	75.5
529	2011	6	13	6.4	28.8	30.7	26.9	77	289	2	529	0	6.9	76.5
530	2011	6	14	7.5	29.1	31.8	27.3	80	252	3	530	0	6.15	80
531	2011	6	15	8	28.7	31.3	26.3	80	269	4	531	0	6.325	80.25
532	2011	6	16	1.6	26.8	28	24.7	87	236	5	532	0	5.875	81
533	2011	6	17	3.5	26.9	29.8	25.3	91	312	6	533	0	5.15	84.5
534	2011	6	18	11	29.2	32.7	26.8	75	344	7	534	0	6.025	83.25
535	2011	6	19	6.1	28.4	31.2	26.9	80	285	1	535	0	5.55	83.25
536	2011	6	20	11.9	29.9	34.2	26.3	70	260	2	536	0	8.125	79
537	2011	6	21	6.4	30.4	33.8	27.5	65	290	3	537	0	8.85	72.5
538	2011	6	22	1.3	26.7	29.5	25	87	268	4	538	0	6.425	75.5
539	2011	6	23	2.5	28.1	30	25.9	77	263	5	539	0	5.525	74.75
540	2011	6	24	6.9	28.6	31.3	25.9	76	267	6	540	0	4.275	76.25
541	2011	6	25	10.8	28.6	32.8	26.2	80	265	7	541	0	5.375	80
542	2011	6	26	1.5	28.7	29.8	25.4	83	282	1	542	0	5.425	79
543	2011	6	27	7.4	29.5	33.3	26	79	284	2	543	0	6.65	79.5
544	2011	6	28	0	25.7	29	23.2	94	249	3	544	0	4.925	84
545	2011	6	29	0	25.9	28.2	24.5	94	258	4	545	0	2.225	87.5
546	2011	6	30	0	26.4	28.2	23.6	92	266	5	546	0	1.85	89.75
547	2011	7	1	7.8	28	30.7	26.1	86	318	6	547	0	1.95	91.5
548	2011	7	2	11.5	28.7	32.2	26.4	79	276	7	548	0	4.825	87.75
549	2011	7	3	11.7	28.8	32	26.5	79	289	1	549	0	7.75	84
550	2011	7	4	12.1	29.3	32.8	26.5	76	280	2	550	0	10.775	80
551	2011	7	5	11.4	29.3	32.6	27.1	78	277	3	551	0	11.675	78
552	2011	7	6	10.8	29.1	32.4	27.2	74	281	4	552	0	11.5	76.75
553	2011	7	7	10.8	29.2	32.6	27	75	275	5	553	0	11.275	75.75
554	2011	7	8	10.7	29.9	32.5	27.9	78	290	6	554	0	10.925	76.25
555	2011	7	9	7.3	29	32.7	26.9	81	296	7	555	0	9.9	77
556	2011	7	10	3.3	29.3	32.9	26.8	81	363	1	556	0	8.025	78.75
557	2011	7	11	4.1	29	33.1	26.7	85	317	2	557	0	6.35	81.25
558	2011	7	12	0	27	28.6	24.4	91	261	3	558	0	3.675	84.5
559	2011	7	13	6.9	28.4	31.4	26.4	82	284	4	559	0	3.575	84.75
560	2011	7	14	2.8	27.5	29.5	26.4	85	279	5	560	0	3.45	85.75
561	2011	7	15	2.4	26.1	30.6	25.1	94	295	6	561	0	3.025	88
562	2011	7	16	0	26.6	27.7	25.1	93	272	7	562	0	3.025	88.5
563	2011	7	17	3.8	27.3	30.7	24.2	89	317	1	563	0	2.25	90.25
564	2011	7	18	3.6	27.2	30.6	24.8	87	261	2	564	0	2.45	90.75
565	2011	7	19	3.1	26.2	30.4	24.6	94	292	3	565	0	2.625	90.75
566	2011	7	20	1	27	29.6	25.6	90	292	4	566	0	2.875	90
567	2011	7	21	5.5	27.8	30.8	26.1	83	271	5	567	0	3.3	88.5
568	2011	7	22	10.5	29.1	32.5	26.8	80	299	6	568	0	5.025	86.75
569	2011	7	23	11.7	29.4	32.6	27	74	310	7	569	0	7.175	81.75
570	2011	7	24	10.5	29.3	32.6	27.1	78	349	1	570	0	9.55	78.75
571	2011	7	25	8.6	30.2	33.8	27.7	79	339	2	571	0	10.325	77.75
572	2011	7	26	9.9	29.2	33.3	27.2	76	297	3	572	0	10.175	76.75
573	2011	7	27	10.7	29.9	33.9	27.5	69	297	4	573	0	9.925	75.5
574	2011	7	28	9.3	30	35.5	25.7	65	292	5	574	0	9.625	72.25
575	2011	7	29	2.8	28.2	30.5	25.8	80	292	6	575	0	8.175	72.5
576	2011	7	30	9	28.3	31.8	25	79	307	7	576	0	7.95	73.25
577	2011	7	31	8.3	29.3	32.9	26	74	311	1	577	0	7.35	74.5
578	2011	8	1	10.8	29.3	33.2	26.4	70	291	2	578	0	7.725	75.75
579	2011	8	2	11.9	29.4	33.7	26.5	72	270	3	579	0	10	73.75
580	2011	8	3	11.8	29.9	34.6	27	66	266	4	580	0	10.7	70.5
581	2011	8	4	10.8	29.8	34.2	27.1	73	305	5	581	0	11.325	70.25
582	2011	8	5	10.9	29.8	33.9	27.3	78	324	6	582	0	11.35	72.25
583	2011	8	6	11.5	30.1	34.1	27.1	75	319	7	583	0	11.25	73
584	2011	8	7	10.5	30.6	34.3	28.3	77	342	1	584	0	10.925	75.75
585	2011	8	8	6.1	29.3	33.1	28.1	81	292	2	585	0	9.75	77.75
586	2011	8	9	0.9	27.8	31.2	24	86	272	3	586	0	7.25	79.75
587	2011	8	10	0	26.1	28.1	24.8	93	283	4	587	0	4.375	84.25
588	2011	8	11	9.6	28.2	32.3	25.8	86	276	5	588	0	4.15	86.5
589	2011	8	12	11.2	29.3	32.5	27.2	77	263	6	589	0	5.425	85.5
590	2011	8	13	11.8	29.3	32.2	26.9	77	304	7	590	0	8.15	83.25
591	2011	8	14	11.8	29.3	33.2	27	74	305	1	591	0	11.1	78.5
592	2011	8	15	10.9	29.4	32.4	27.2	81	278	2	592	0	11.425	77.25
593	2011	8	16	11.3	29.6	33.1	26.9	78	251	3	593	0	11.45	77.5
594	2011	8	17	8.8	28.4	32	26.8	82	279	4	594	0	10.7	78.75
595	2011	8	18	10.2	29	33	26.5	75	240	5	595	0	10.3	79
596	2011	8	19	9.8	29.7	33.2	27	73	272	6	596	0	10.025	77
597	2011	8	20	10.2	29.2	33.2	26.8	73	325	7	597	0	9.75	75.75
598	2011	8	21	5.7	28	32.6	26.2	85	339	1	598	0	8.975	76.5
599	2011	8	22	8.5	29.3	34	26.6	79	301	2	599	0	8.55	77.5
600	2011	8	23	9.2	29.4	32.6	27.4	80	268	3	600	0	8.4	79.25
601	2011	8	24	9.5	29.8	33.7	27.6	76	249	4	601	0	8.225	80
602	2011	8	25	4	28.9	32.5	26	78	273	5	602	0	7.8	78.25
603	2011	8	26	6	29.2	33.6	26.3	74	252	6	603	0	7.175	77
604	2011	8	27	8.1	30.6	34.6	27.1	65	317	7	604	0	6.9	73.25
605	2011	8	28	7.3	30.8	34.5	27.7	64	336	1	605	0	6.35	70.25
606	2011	8	29	7.7	31.1	35.6	28.8	63	316	2	606	0	7.275	66.5
607	2011	8	30	8.5	32	36.1	29	60	271	3	607	0	7.9	63
608	2011	8	31	7.3	31.1	35.1	29	58	322	4	608	0	7.7	61.25
609	2011	9	1	0.7	27.7	29.8	26.1	76	306	5	609	0	6.05	64.25
610	2011	9	2	1.5	28.2	31.9	25.4	85	307	6	610	0	4.5	69.75
611	2011	9	3	4.2	27.8	31.9	25.2	87	305	7	611	0	3.425	76.5
612	2011	9	4	6	28.7	33	25.5	83	308	1	612	0	3.1	82.75
613	2011	9	5	5.5	28.6	31.7	26.8	85	262	2	613	0	4.3	85
614	2011	9	6	2.2	28.6	31.6	26.7	81	276	3	614	0	4.475	84
615	2011	9	7	6.9	29.2	33.1	26.9	74	273	4	615	0	5.15	80.75
616	2011	9	8	4.2	29.1	33.6	27.1	77	266	5	616	0	4.7	79.25
617	2011	9	9	7.6	29.5	33.7	27.1	70	266	6	617	0	5.225	75.5
618	2011	9	10	10.2	29.6	33.6	27.5	67	305	7	618	2	7.225	72
619	2011	9	11	8.2	28.2	32.9	26.8	75	325	1	619	2	7.55	72.25
620	2011	9	12	10	29.5	33.4	27.4	69	369	2	620	2	9	70.25
621	2011	9	13	10.3	29.5	33.6	26.7	68	341	3	621	0	9.675	69.75
622	2011	9	14	7.8	28.9	33.2	26.5	72	228	4	622	0	9.075	71
623	2011	9	15	5.5	28.7	32.8	25.2	74	254	5	623	0	8.4	70.75
624	2011	9	16	6.9	27.7	33.4	26.4	81	305	6	624	0	7.625	73.75
625	2011	9	17	9.6	29.2	33.3	26.4	74	286	7	625	0	7.45	75.25
626	2011	9	18	9.3	29.2	33.2	27.1	69	311	1	626	0	7.825	74.5
627	2011	9	19	6	28.1	32.8	23.8	77	289	2	627	0	7.95	75.25
628	2011	9	20	0	24.5	25.6	23	75	269	3	628	0	6.225	73.75
629	2011	9	21	5.5	24.8	27.5	21	63	236	4	629	0	5.2	71
630	2011	9	22	6.5	25.1	28.3	21.9	61	240	5	630	0	4.5	69
631	2011	9	23	1.8	25.1	26.4	23.6	65	277	6	631	0	3.45	66
632	2011	9	24	1.4	24.6	27	22.8	72	252	7	632	0	3.8	65.25
633	2011	9	25	0	24.5	25.5	23.3	74	252	1	633	0	2.425	68
634	2011	9	26	6.3	26.7	31.6	22.7	76	269	2	634	0	2.375	71.75
635	2011	9	27	7.9	27.9	32.4	25.1	76	301	3	635	0	3.9	74.5
636	2011	9	28	4.8	28.7	32.3	25.5	68	263	4	636	0	4.75	73.5
637	2011	9	29	0	26.7	30.5	24.6	85	256	5	637	0	4.75	76.25
638	2011	9	30	6.1	27.8	30.6	26.5	84	301	6	638	0	4.7	78.25
639	2011	10	1	3	26.6	29.1	25.3	82	373	7	639	2	3.475	79.75
640	2011	10	2	2.3	24.8	27.1	23.4	83	295	1	640	2	2.85	83.5
641	2011	10	3	0.2	22	24.2	20.4	76	271	2	641	2	2.9	81.25
642	2011	10	4	0.5	22.4	24.8	19.7	74	265	3	642	2	1.5	78.75
643	2011	10	5	2	23.1	25.8	20.9	75	233	4	643	2	1.25	77
644	2011	10	6	2	24.2	27.3	21.7	74	218	5	644	2	1.175	74.75
645	2011	10	7	1	25.2	28.2	23	77	229	6	645	2	1.375	75
646	2011	10	8	3.6	25.7	28.5	23.7	77	249	7	646	0	2.15	75.75
647	2011	10	9	5.4	26.2	30.6	23	76	259	1	647	0	3	76
648	2011	10	10	1.7	26.4	29.5	24	79	267	2	648	0	2.925	77.25
649	2011	10	11	0	24.9	25.9	23.5	89	239	3	649	0	2.675	80.25
650	2011	10	12	0	24	26	23.4	99	267	4	650	0	1.775	85.75
651	2011	10	13	3.5	25.2	28.3	24.2	91	255	5	651	0	1.3	89.5
652	2011	10	14	2.9	25.7	28.3	23.6	84	243	6	652	0	1.6	90.75
653	2011	10	15	6.7	24.3	28.1	21.3	69	258	7	653	0	3.275	85.75
654	2011	10	16	8	25	29.2	21.6	52	297	1	654	0	5.275	74
655	2011	10	17	9.6	25.1	29.4	21.8	54	275	2	655	0	6.8	64.75
656	2011	10	18	9.1	24.2	28.6	21.2	61	242	3	656	0	8.35	59
657	2011	10	19	4.6	23.7	27.4	21.6	70	260	4	657	0	7.825	59.25
658	2011	10	20	8	23.8	28.1	20.4	69	276	5	658	0	7.825	63.5
659	2011	10	21	8.6	24.2	29.2	20.9	70	275	6	659	0	7.575	67.5
660	2011	10	22	5.8	24.5	29.2	22	77	311	7	660	0	6.75	71.5
661	2011	10	23	8.8	25.2	29.4	22.7	73	304	1	661	0	7.8	72.25
662	2011	10	24	6.8	25.3	29.4	22	79	277	2	662	0	7.5	74.75
663	2011	10	25	2.9	24.1	26.5	22.8	75	269	3	663	0	6.075	76
664	2011	10	26	5	22.4	26.6	19.9	72	251	4	664	0	5.875	74.75
665	2011	10	27	4.9	23.4	26.7	21.1	69	286	5	665	0	4.9	73.75
666	2011	10	28	2.8	23.5	26.6	21.4	67	265	6	666	0	3.9	70.75
667	2011	10	29	6.1	23.2	27.2	20.4	68	302	7	667	0	4.7	69
668	2011	10	30	7.6	23.4	27.1	20.6	67	288	1	668	0	5.35	67.75
669	2011	10	31	8.9	23.8	28	21.2	73	309	2	669	0	6.35	68.75
670	2011	11	1	8.4	24.3	28.7	21.4	70	276	3	670	0	7.75	69.5
671	2011	11	2	8.2	25	29.6	21.7	69	308	4	671	0	8.275	69.75
672	2011	11	3	3.5	25.6	29.7	22.7	75	247	5	672	0	7.25	71.75
673	2011	11	4	7.3	26.9	31.1	24.3	70	312	6	673	0	6.85	71
674	2011	11	5	9	26.9	31.1	24.3	73	349	7	674	0	7	71.75
675	2011	11	6	5.4	26.7	29.8	25.3	73	275	1	675	0	6.3	72.75
676	2011	11	7	3.9	24.7	29.9	22.9	80	285	2	676	0	6.4	74
677	2011	11	8	0	22.5	24.5	21.2	88	241	3	677	0	4.575	78.5
678	2011	11	9	0	18.8	21.5	17.4	98	275	4	678	0	2.325	84.75
679	2011	11	10	0	18.3	20	15.9	79	273	5	679	0	0.975	86.25
680	2011	11	11	2	18.8	21.9	16.2	71	277	6	680	0	0.5	84
681	2011	11	12	8.8	21.1	25.8	17.6	72	261	7	681	0	2.7	80
682	2011	11	13	9.5	22.7	27.6	18.9	75	303	1	682	0	5.075	74.25
683	2011	11	14	7.6	23.2	27.1	21.1	74	276	2	683	0	6.975	73
684	2011	11	15	7.4	23.7	28.1	22	72	249	3	684	0	8.325	73.25
685	2011	11	16	5	23.3	26	20.8	75	248	4	685	0	7.375	74
686	2011	11	17	0	23.1	24.1	22	83	273	5	686	0	5	76
687	2011	11	18	2.2	24.1	28.4	22.1	94	265	6	687	0	3.65	81
688	2011	11	19	3.6	24.6	27.1	23.2	84	282	7	688	0	2.7	84
689	2011	11	20	6.1	22.7	25.9	20.1	65	354	1	689	0	2.975	81.5
690	2011	11	21	0	21.4	23.2	20.3	70	289	2	690	0	2.975	78.25
691	2011	11	22	1.3	21.3	23.7	19.3	66	271	3	691	0	2.75	71.25
692	2011	11	23	4.7	22	24.6	20.3	54	293	4	692	0	3.025	63.75
693	2011	11	24	8.2	20.5	23.9	17.8	53	259	5	693	0	3.55	60.75
694	2011	11	25	0	20.1	21.7	18.6	68	292	6	694	0	3.55	60.25
695	2011	11	26	0.5	20.3	22.1	19.1	65	280	7	695	0	3.35	60
696	2011	11	27	9.5	21.3	27.2	17.6	67	308	1	696	0	4.55	63.25
697	2011	11	28	9.3	21.6	26.9	18.4	78	256	2	697	0	4.825	69.5
698	2011	11	29	8.9	22.6	27.1	20	75	234	3	698	0	7.05	71.25
699	2011	11	30	7.3	23.1	27.1	20.2	78	273	4	699	0	8.75	74.5
700	2011	12	1	3.1	17.8	23.3	14.8	65	237	5	700	0	7.15	74
701	2011	12	2	8.4	12.9	16.7	10.8	62	262	6	701	0	6.925	70
702	2011	12	3	9.6	13.1	20.4	7.5	53	287	7	702	0	7.1	64.5
703	2011	12	4	9.7	16.8	22.5	12.3	52	320	1	703	0	7.7	58
704	2011	12	5	0	18.8	21.1	17.2	65	264	2	704	0	6.925	58
705	2011	12	6	0.4	20.6	23.6	17.7	68	268	3	705	0	4.925	59.5
706	2011	12	7	3.2	22.5	26.9	20.2	71	286	4	706	0	3.325	64
707	2011	12	8	7.6	19	22	16.3	68	235	5	707	0	2.8	68
708	2011	12	9	1	13.4	16.2	12.3	57	254	6	708	0	3.05	66
709	2011	12	10	8.5	12.1	15.1	9.1	40	302	7	709	0	5.075	59
710	2011	12	11	9.4	11.4	15.9	7.5	32	293	1	710	0	6.625	49.25
711	2011	12	12	9.4	14	20.2	9.5	37	283	2	711	0	7.075	41.5
712	2011	12	13	9	16.4	22	12	39	264	3	712	0	9.075	37
713	2011	12	14	0	18.7	21.8	16.3	49	275	4	713	0	6.95	39.25
714	2011	12	15	8.9	18.8	22.3	16.7	47	273	5	714	0	6.825	43
715	2011	12	16	6.4	16.1	18.4	14	45	263	6	715	0	6.075	45
716	2011	12	17	5.9	14.8	18.1	12.5	52	313	7	716	0	5.3	48.25
717	2011	12	18	8.6	15.9	19.9	12.1	54	317	1	717	0	7.45	49.5
718	2011	12	19	8.8	15.5	20.8	12.1	58	278	2	718	0	7.425	52.25
719	2011	12	20	0.3	17.1	19.2	14.9	60	284	3	719	0	5.9	56
720	2011	12	21	2.2	19	22.9	16.5	60	270	4	720	0	4.975	58
721	2011	12	22	8.4	17.1	19.6	15.3	52	303	5	721	0	4.925	57.5
722	2011	12	23	8.1	12.9	16.4	10.3	60	304	6	722	0	4.75	58
723	2011	12	24	8.3	11.7	15.1	8.8	35	328	7	723	0	6.75	51.75
724	2011	12	25	8.7	12.2	17.1	8.4	28	383	1	724	0	8.375	43.75
725	2011	12	26	0	14.6	17.3	12.7	36	263	2	725	0	6.275	39.75
726	2011	12	27	8.9	15.8	21.1	12.6	67	296	3	726	0	6.475	41.5
727	2011	12	28	8.4	17.7	24.2	13.6	75	308	4	727	0	6.5	51.5
728	2011	12	29	6.8	17.8	23.9	14.6	78	297	5	728	0	6.025	64
729	2011	12	30	4.7	17.1	19.7	15.6	70	324	6	729	0	7.2	72.5
730	2011	12	31	6.6	16.9	20.6	14.1	65	356	7	730	0	6.625	72
731	2012	1	1	9	16.8	21.6	13.3	62	359	1	731	2	6.775	68.75
732	2012	1	2	5	16.2	19.6	14.9	74	283	2	732	2	6.325	67.75
733	2012	1	3	0	16.8	19.8	14.6	66	269	3	733	2	5.15	66.75
734	2012	1	4	1.6	11.7	17.6	10.2	60	280	4	734	0	3.9	65.5
735	2012	1	5	0	7.8	10.4	7.1	79	280	5	735	0	1.65	69.75
736	2012	1	6	0	9.8	12.6	7.2	88	290	6	736	0	0.4	73.25
737	2012	1	7	0	11.6	13.1	10.4	78	292	7	737	0	0.4	76.25
738	2012	1	8	7.2	14.3	19.4	11.4	73	281	1	738	0	1.8	79.5
739	2012	1	9	9.1	14.4	19.5	10.7	72	293	2	739	0	4.075	77.75
740	2012	1	10	6.4	14.7	19.1	11.8	70	289	3	740	0	5.675	73.25
741	2012	1	11	0	15	16.1	13.7	67	254	4	741	0	5.675	70.5
742	2012	1	12	0	13.8	15.9	12.4	73	240	5	742	0	3.875	70.5
743	2012	1	13	0	14.6	17.2	12.6	87	271	6	743	0	1.6	74.25
744	2012	1	14	0	17.1	20.1	15	90	290	7	744	0	0	79.25
745	2012	1	15	0	16	17.7	14.6	99	302	1	745	0	0	87.25
746	2012	1	16	0	14.3	15.4	13.5	91	286	2	746	0	0	91.75
747	2012	1	17	4.3	15.2	19.5	12.6	73	263	3	747	0	1.075	88.25
748	2012	1	18	8.2	18.2	23.4	14.8	76	249	4	748	0	3.125	84.75
749	2012	1	19	7.4	19.4	24.7	17.4	88	248	5	749	0	4.975	82
750	2012	1	20	4.8	17.7	20.1	15.9	84	206	6	750	0	6.175	80.25
751	2012	1	21	0	16.2	17.6	15.6	85	240	7	751	0	5.1	83.25
752	2012	1	22	0	11.3	16.2	8.9	83	275	1	752	1	3.05	85
753	2012	1	23	0	7.7	9.1	6.2	86	192	2	753	1	1.2	84.5
754	2012	1	24	0	7.9	9.2	7.2	90	230	3	754	1	0	86
755	2012	1	25	0	5.9	7.5	5	85	202	4	755	1	0	86
756	2012	1	26	0	8.1	10.8	5.5	89	216	5	756	1	0	87.5
757	2012	1	27	0	11.8	15.2	9.7	89	227	6	757	1	0	88.25
758	2012	1	28	8.7	16.3	23.2	13.4	88	244	7	758	1	2.175	87.75
759	2012	1	29	0	14.8	17.1	13.3	83	231	1	759	0	2.175	87.25
760	2012	1	30	6.4	15.2	19.6	12.9	66	251	2	760	0	3.775	81.5
761	2012	1	31	7.1	14.8	19.4	11.5	58	214	3	761	0	5.55	73.75
762	2012	2	1	9.3	15.5	21.9	11.9	71	253	4	762	0	5.7	69.5
763	2012	2	2	0.4	15.9	19.2	14.5	75	212	5	763	0	5.8	67.5
764	2012	2	3	0.2	13.6	15.8	11.7	74	182	6	764	0	4.25	69.5
765	2012	2	4	2.3	14.9	19.2	13.1	80	240	7	765	0	3.05	75
766	2012	2	5	3.5	18.1	22.1	15.7	79	277	1	766	0	1.6	77
767	2012	2	6	4.6	20.2	23.6	17.6	87	260	2	767	0	2.65	80
768	2012	2	7	4.8	16.9	21.2	13.8	72	268	3	768	0	3.8	79.5
769	2012	2	8	0	10.5	13.7	9.2	79	222	4	769	0	3.225	79.25
770	2012	2	9	0.6	11.7	14.7	9.1	74	228	5	770	0	2.5	78
771	2012	2	10	0	13.7	16.3	11.8	88	230	6	771	0	1.35	78.25
772	2012	2	11	0	11.2	14.3	8.4	80	258	7	772	0	0.15	80.25
773	2012	2	12	1.8	14.9	19.5	11.6	80	283	1	773	0	0.6	80.5
774	2012	2	13	7.9	19.3	26.7	14.8	79	284	2	774	0	2.425	81.75
775	2012	2	14	0	20.2	22.5	18.9	86	311	3	775	0	2.425	81.25
776	2012	2	15	4	20.8	26	19.1	88	258	4	776	0	3.425	83.25
777	2012	2	16	0	16.1	19.1	15.1	93	239	5	777	0	2.975	86.5
778	2012	2	17	1.7	14.2	17	11.7	61	274	6	778	0	1.425	82
779	2012	2	18	5.2	12.4	16.1	10.1	64	277	7	779	0	2.725	76.5
780	2012	2	19	6.4	14.1	19.5	11.4	63	303	1	780	0	3.325	70.25
781	2012	2	20	0	14.8	18.3	11.6	70	287	2	781	0	3.325	64.5
782	2012	2	21	0.5	17.4	21.1	15.1	83	298	3	782	0	3.025	70
783	2012	2	22	0	19.5	22.8	17	92	304	4	783	0	1.725	77
784	2012	2	23	0.9	21.6	24.8	19.6	94	280	5	784	0	0.35	84.75
785	2012	2	24	1.6	20.3	22.3	18	92	274	6	785	0	0.75	90.25
786	2012	2	25	0	16.6	18.2	14.7	95	258	7	786	0	0.625	93.25
787	2012	2	26	0	11.9	14.7	10.6	82	299	1	787	0	0.625	90.75
788	2012	2	27	0	8.9	10.6	8.2	88	273	2	788	0	0.4	89.25
789	2012	2	28	0	10.8	14.5	7.6	91	290	3	789	0	0	89
790	2012	2	29	0	15.1	16.8	13.5	89	293	4	790	0	0	87.5
791	2012	3	1	0	17.6	20.5	15.4	91	299	5	791	0	0	89.75
792	2012	3	2	8.6	21.6	28.2	18.1	87	337	6	792	0	2.15	89.5
793	2012	3	3	2.8	19.5	21.9	18.3	90	325	7	793	0	2.85	89.25
794	2012	3	4	6.1	19.9	24.1	17.6	88	306	1	794	0	4.375	89
795	2012	3	5	2.9	22.4	26.4	19.8	88	350	2	795	0	5.1	88.25
796	2012	3	6	7.8	24	28.5	22	88	312	3	796	0	4.9	88.5
797	2012	3	7	2.2	21.5	24.1	19.2	87	295	4	797	0	4.75	87.75
798	2012	3	8	0	18.2	19.3	17.3	94	328	5	798	0	3.225	89.25
799	2012	3	9	0	14	17.5	12.8	91	298	6	799	0	2.5	90
800	2012	3	10	0	12	13.7	10.2	78	291	7	800	0	0.55	87.5
801	2012	3	11	0	11.1	13.1	10.3	91	336	1	801	0	0	88.5
802	2012	3	12	0	11.4	12.7	10.3	95	330	2	802	0	0	88.75
803	2012	3	13	0	13.7	15.4	11.8	89	299	3	803	0	0	88.25
804	2012	3	14	0.3	15.9	19.5	13.6	86	289	4	804	0	0.075	90.25
805	2012	3	15	0	18.1	21.3	15.3	83	295	5	805	0	0.075	88.25
806	2012	3	16	5	22	27.7	19.1	86	270	6	806	0	1.325	86
807	2012	3	17	6.6	22.4	27.5	19.3	85	351	7	807	0	2.975	85
808	2012	3	18	9.6	23.8	29.4	19.9	80	360	1	808	0	5.3	83.5
809	2012	3	19	6.3	21.9	24.9	20.3	84	302	2	809	0	6.875	83.75
810	2012	3	20	1.8	21.4	26.5	18.9	82	393	3	810	0	6.075	82.75
811	2012	3	21	6.3	19	21.5	17.7	79	350	4	811	0	6	81.25
812	2012	3	22	7.8	21.5	26.8	17.8	75	296	5	812	0	5.55	80
813	2012	3	23	0.3	20.6	26.8	16	79	332	6	813	0	4.05	78.75
814	2012	3	24	8.4	16.8	21.1	11.6	49	322	7	814	0	5.7	70.5
815	2012	3	25	9.4	18.3	24.5	14.4	57	328	1	815	0	6.475	65
816	2012	3	26	9.2	19.4	25.4	14.9	41	327	2	816	0	6.825	56.5
817	2012	3	27	10.2	20.5	25.6	17.2	45	336	3	817	0	9.3	48
818	2012	3	28	7.9	21.6	26.3	18.8	54	330	4	818	0	9.175	49.25
819	2012	3	29	5.8	22.4	27.3	20.1	64	340	5	819	0	8.275	51
820	2012	3	30	2	23.3	26.8	20.8	77	287	6	820	0	6.475	60
821	2012	3	31	2.7	21.6	25.4	18.5	71	323	7	821	0	4.6	66.5
822	2012	4	1	6.9	20.6	25.8	17.7	67	345	1	822	0	4.35	69.75
823	2012	4	2	5	22.5	27	19.6	78	289	2	823	2	4.15	73.25
824	2012	4	3	4.2	24.2	28	21.6	79	279	3	824	2	4.7	73.75
825	2012	4	4	3.5	22.6	25.1	21	71	320	4	825	2	4.9	73.75
826	2012	4	5	0	21	25	20.2	87	294	5	826	0	3.175	78.75
827	2012	4	6	0	20.5	21.7	19.5	93	279	6	827	0	1.925	82.5
828	2012	4	7	0	20.4	22.8	18.9	64	291	7	828	0	0.875	78.75
829	2012	4	8	0	20.4	22.5	18.4	83	283	1	829	0	0	81.75
830	2012	4	9	2.8	23	28.6	19.6	88	312	2	830	0	0.7	82
831	2012	4	10	10	24.2	29	21.7	85	338	3	831	0	3.2	80
832	2012	4	11	8.5	24.6	29.5	21.9	83	258	4	832	0	5.325	84.75
833	2012	4	12	NA	25.5	30.6	22.7	83	298	5	833	0	7.1	84.75
834	2012	4	13	0.2	25	28.3	22.6	88	327	6	834	0	6.23333333333333	84.75
835	2012	4	14	6.6	26.6	30.4	22.9	86	366	7	835	0	5.1	85
836	2012	4	15	6.9	26.5	30.4	24.5	86	333	1	836	0	4.56666666666667	85.75
837	2012	4	16	2.9	26.2	29.8	22.9	87	339	2	837	0	4.15	86.75
838	2012	4	17	0.5	21.4	23.3	19.5	93	306	3	838	0	4.225	88
839	2012	4	18	0.5	22	24.2	20.8	86	289	4	839	0	2.7	88
840	2012	4	19	0	22.3	24.2	21.7	94	307	5	840	0	0.975	90
841	2012	4	20	0	21.7	22.9	20.9	96	263	6	841	0	0.25	92.25
842	2012	4	21	3.6	23.2	27.4	20.6	84	377	7	842	0	1.025	90
843	2012	4	22	8.7	24.8	31	21.1	74	342	1	843	0	3.075	87
844	2012	4	23	0	25	26.9	23.1	84	260	2	844	0	3.075	84.5
845	2012	4	24	0	26.5	28.2	24.8	83	322	3	845	0	3.075	81.25
846	2012	4	25	1.8	27.2	28.7	26.3	84	286	4	846	0	2.625	81.25
847	2012	4	26	7.3	25.1	30.6	21.9	73	303	5	847	0	2.275	81
848	2012	4	27	1.9	22.4	26.7	20.7	86	312	6	848	0	2.75	81.5
849	2012	4	28	2.5	23.9	27.3	21	89	327	7	849	0	3.375	83
850	2012	4	29	4.3	26.3	30.3	22.7	90	379	1	850	2	4	84.5
851	2012	4	30	7.9	27.9	30.5	25.9	86	386	2	851	2	4.15	87.75
852	2012	5	1	7.4	28.4	31.1	26.8	83	432	3	852	2	5.525	87
853	2012	5	2	9.3	28.7	31.2	27.2	84	337	4	853	0	7.225	85.75
854	2012	5	3	7.4	28.8	31.7	26.8	84	371	5	854	0	8	84.25
855	2012	5	4	7.6	28.8	33.4	24.3	84	315	6	855	0	7.925	83.75
856	2012	5	5	3.2	25.3	27.5	24	88	322	7	856	0	6.875	85
857	2012	5	6	6	26.5	30.7	24.1	77	342	1	857	0	6.05	83.25
858	2012	5	7	9.6	27.1	31.4	24.1	76	322	2	858	0	6.6	81.25
859	2012	5	8	11.5	28.4	31.7	25.8	77	314	3	859	0	7.575	79.5
860	2012	5	9	11.3	28.9	32	26.8	80	347	4	860	0	9.6	77.5
861	2012	5	10	10.5	29	32.8	27.5	82	342	5	861	0	10.725	78.75
862	2012	5	11	4.7	26.3	28.6	25.1	85	336	6	862	0	9.5	81
863	2012	5	12	8.8	26.6	30.2	24.4	81	333	7	863	0	8.825	82
864	2012	5	13	5	27.7	31.1	24.6	82	385	1	864	0	7.25	82.5
865	2012	5	14	7.6	27.8	31.8	24.8	86	361	2	865	0	6.525	83.5
866	2012	5	15	7.8	28.5	32.3	26.7	82	350	3	866	0	7.3	82.75
867	2012	5	16	2.9	27.6	30	26.1	83	296	4	867	0	5.825	83.25
868	2012	5	17	1.9	27.6	30.9	26.1	85	315	5	868	0	5.05	84
869	2012	5	18	0	25.5	27.2	24.4	93	347	6	869	0	3.15	85.75
870	2012	5	19	6.4	27	31.7	24.3	87	386	7	870	0	2.8	87
871	2012	5	20	4.9	27.6	32.1	25.2	87	364	1	871	0	3.3	88
872	2012	5	21	3.7	25.8	28.6	24.5	78	343	2	872	0	3.75	86.25
873	2012	5	22	11.5	25.5	28	23.7	68	301	3	873	0	6.625	80
874	2012	5	23	8.1	26	29.4	23.6	66	320	4	874	0	7.05	74.75
875	2012	5	24	9.1	26.8	30.1	24.9	73	316	5	875	0	8.1	71.25
876	2012	5	25	8.2	28.3	31.1	25.9	75	284	6	876	0	9.225	70.5
877	2012	5	26	2.1	26.6	28.7	25.8	88	349	7	877	0	6.875	75.5
878	2012	5	27	2.5	26.8	29.7	25.5	86	389	1	878	0	5.475	80.5
879	2012	5	28	0.8	26	28.7	25.4	88	325	2	879	0	3.4	84.25
880	2012	5	29	3.4	25.8	28.2	24.4	81	288	3	880	0	2.2	85.75
881	2012	5	30	4	27.3	31	25	78	287	4	881	0	2.675	83.25
882	2012	5	31	4.7	26.9	30.2	25	79	299	5	882	0	3.225	81.5
883	2012	6	1	9.8	26.5	29.9	24.3	70	310	6	883	0	5.475	77
884	2012	6	2	3.2	27.3	31.9	24.8	74	332	7	884	0	5.425	75.25
885	2012	6	3	0.8	26.1	28.1	25.1	81	334	1	885	0	4.625	76
886	2012	6	4	4.2	27.1	30.4	25.4	77	302	2	886	0	4.5	75.5
887	2012	6	5	12.2	28.7	33.1	25	72	293	3	887	0	5.1	76
888	2012	6	6	10.5	28.8	33.5	25.9	72	268	4	888	0	6.925	75.5
889	2012	6	7	10.4	28.8	32.8	26.6	73	302	5	889	0	9.325	73.5
890	2012	6	8	7.7	29.9	33.3	27.2	75	332	6	890	0	10.2	73
891	2012	6	9	8	29.1	31.1	26.8	80	334	7	891	0	9.15	75
892	2012	6	10	3.6	29.1	31	28.2	86	362	1	892	0	7.425	78.5
893	2012	6	11	3.3	28.8	30.6	26.5	87	358	2	893	0	5.65	82
894	2012	6	12	5	28.8	32.9	26.1	84	305	3	894	0	4.975	84.25
895	2012	6	13	0.8	25.8	29.9	24.7	93	299	4	895	0	3.175	87.5
896	2012	6	14	5.4	27.3	31.3	24.7	78	316	5	896	0	3.625	85.5
897	2012	6	15	6.9	28.2	31.4	26.1	76	328	6	897	0	4.525	82.75
898	2012	6	16	0.7	26.8	28.3	24.8	84	310	7	898	0	3.45	82.75
899	2012	6	17	1.9	26.7	28.9	25	90	328	1	899	0	3.725	82
900	2012	6	18	4.5	27.4	29.7	25.2	85	317	2	900	0	3.5	83.75
901	2012	6	19	6.3	28.3	31.9	25.6	79	320	3	901	0	3.35	84.5
902	2012	6	20	5.1	29.9	34.1	27.5	76	281	4	902	0	4.45	82.5
903	2012	6	21	1.1	27.2	29.3	25.4	92	297	5	903	0	4.25	83
904	2012	6	22	0	26.5	29.5	24.8	90	340	6	904	2	3.125	84.25
905	2012	6	23	4.9	28	30	25.2	84	404	7	905	2	2.775	85.5
906	2012	6	24	1.6	27.8	30.3	25.6	86	348	1	906	2	1.9	88
907	2012	6	25	4	28.2	29.7	26.9	83	279	2	907	0	2.625	85.75
908	2012	6	26	5.2	28.4	31.2	27	83	297	3	908	0	3.925	84
909	2012	6	27	9.8	29.3	32.8	26.9	77	267	4	909	0	5.15	82.25
910	2012	6	28	11.4	29.5	33.4	26.9	72	282	5	910	0	7.6	78.75
911	2012	6	29	7	30.1	34.2	26.6	69	325	6	911	0	8.35	75.25
912	2012	6	30	3.3	26.7	30.4	25.5	88	315	7	912	0	7.875	76.5
913	2012	7	1	11.8	27.9	31.5	25.5	77	345	1	913	0	8.375	76.5
914	2012	7	2	9.4	28.7	32.3	27.1	73	339	2	914	0	7.875	76.75
915	2012	7	3	8.6	28.5	31.7	26	77	326	3	915	0	8.275	78.75
916	2012	7	4	12.1	29.7	33.4	26.2	70	311	4	916	0	10.475	74.25
917	2012	7	5	1.8	27.8	30.7	26	85	307	5	917	0	7.975	76.25
918	2012	7	6	8.3	29	32.7	26	76	294	6	918	0	7.7	77
919	2012	7	7	10.3	28.7	32.5	26.6	77	360	7	919	0	8.125	77
920	2012	7	8	9.7	27.9	31.4	25.8	83	348	1	920	0	7.525	80.25
921	2012	7	9	10.7	29.2	32.8	26.6	78	318	2	921	0	9.75	78.5
922	2012	7	10	11	29.2	31.8	27.2	77	325	3	922	0	10.425	78.75
923	2012	7	11	11.5	29.3	31.7	27.2	79	302	4	923	0	10.725	79.25
924	2012	7	12	11	29.5	32	27.8	75	335	5	924	0	11.05	77.25
925	2012	7	13	11.8	29.6	31.8	27.4	74	322	6	925	0	11.325	76.25
926	2012	7	14	9.9	29.1	31.9	26.7	82	318	7	926	0	11.05	77.5
927	2012	7	15	11.2	29.9	33.3	27.9	76	349	1	927	0	10.975	76.75
928	2012	7	16	8.2	29.8	32	27.6	78	327	2	928	0	10.275	77.5
929	2012	7	17	7.7	29.3	32.4	27.4	80	328	3	929	0	9.25	79
930	2012	7	18	6.6	28.5	32.3	24.8	83	349	4	930	0	8.425	79.25
931	2012	7	19	9.2	29.9	33.4	27.5	77	305	5	931	0	7.925	79.5
932	2012	7	20	6.5	29.9	33.5	26	77	308	6	932	0	7.5	79.25
933	2012	7	21	8.9	31.1	36.4	28.5	68	355	7	933	0	7.8	76.25
934	2012	7	22	6.5	29	32.6	25.8	78	334	1	934	0	7.775	75
935	2012	7	23	0.8	26.4	28	24.9	86	313	2	935	0	5.675	77.25
936	2012	7	24	0	26.3	28.4	24.5	85	327	3	936	0	4.05	79.25
937	2012	7	25	0	24.8	27.2	23.2	96	311	4	937	0	1.825	86.25
938	2012	7	26	0	24.8	26.3	23.9	98	298	5	938	0	0.2	91.25
939	2012	7	27	0	25.3	25.9	24.3	96	305	6	939	0	0	93.75
940	2012	7	28	8.6	27.4	31.6	24.8	86	329	7	940	0	2.15	94
941	2012	7	29	9.7	28.8	33.1	25.3	78	383	1	941	0	4.575	89.5
942	2012	7	30	11	29.3	33.6	25.9	76	312	2	942	0	7.325	84
943	2012	7	31	8	29.3	33.9	25.4	80	314	3	943	0	9.325	80
944	2012	8	1	10.4	30.1	36	25.3	75	338	4	944	0	9.775	77.25
945	2012	8	2	8	32	36	28.4	63	318	5	945	0	9.35	73.5
946	2012	8	3	2.5	31	33.8	28.4	72	328	6	946	0	7.225	72.5
947	2012	8	4	0	29.4	31.3	28.3	79	373	7	947	0	5.225	72.25
948	2012	8	5	5.5	29	32.4	24.4	82	362	1	948	0	4	74
949	2012	8	6	4.7	28.3	32.3	26	81	332	2	949	0	3.175	78.5
950	2012	8	7	5.4	30	34.8	26.8	80	291	3	950	0	3.9	80.5
951	2012	8	8	3.3	29.8	34.4	28.4	82	347	4	951	0	4.725	81.25
952	2012	8	9	8.9	30.3	33.7	27.9	78	317	5	952	0	5.575	80.25
953	2012	8	10	8	29.6	32	27.9	76	281	6	953	0	6.4	79
954	2012	8	11	3.3	28.2	31.5	26.7	81	303	7	954	0	5.875	79.25
955	2012	8	12	5.4	27.8	32	24.2	82	356	1	955	0	6.4	79.25
956	2012	8	13	4	27.7	31.3	26	86	303	2	956	0	5.175	81.25
957	2012	8	14	7.3	28.9	33.8	26.1	78	311	3	957	0	5	81.75
958	2012	8	15	11.6	30.2	34.8	26.2	74	273	4	958	0	7.075	80
959	2012	8	16	7.3	29.1	32.7	25.7	83	355	5	959	0	7.55	80.25
960	2012	8	17	4.3	27.7	30.9	25.2	87	281	6	960	0	7.625	80.5
961	2012	8	18	7.9	28.7	33.1	27.2	87	334	7	961	0	7.775	82.75
962	2012	8	19	6.8	29.1	32.4	26.8	82	358	1	962	0	6.575	84.75
963	2012	8	20	7.7	29.1	32.8	26.5	82	286	2	963	0	6.675	84.5
964	2012	8	21	5.8	28.5	31.4	26.8	84	327	3	964	0	7.05	83.75
965	2012	8	22	0.4	27.4	28.8	25.3	90	275	4	965	0	5.175	84.5
966	2012	8	23	6.6	28.6	33.3	24.8	84	305	5	966	0	5.125	85
967	2012	8	24	9.5	29.5	33	26	73	311	6	967	0	5.575	82.75
968	2012	8	25	8.4	29.5	33.4	26.3	66	310	7	968	0	6.225	78.25
969	2012	8	26	5.4	29.6	31.6	27.8	65	371	1	969	0	7.475	72
970	2012	8	27	7.8	30.3	34.4	27.3	66	313	2	970	0	7.775	67.5
971	2012	8	28	7.7	30.5	34.1	28.5	81	345	3	971	0	7.325	69.5
972	2012	8	29	5.2	27.8	31.5	24.4	89	316	4	972	0	6.525	75.25
973	2012	8	30	5.6	29.3	32.3	25.5	88	294	5	973	0	6.575	81
974	2012	8	31	3.1	28.3	31.4	27.3	85	309	6	974	0	5.4	85.75
975	2012	9	1	7.4	28.5	31.6	26.3	80	298	7	975	0	5.325	85.5
976	2012	9	2	9.8	28.1	31.8	25.6	82	365	1	976	0	6.475	83.75
977	2012	9	3	8.4	28.7	32.5	26.8	78	336	2	977	0	7.175	81.25
978	2012	9	4	8.7	28.5	32.2	26.3	78	270	3	978	0	8.575	79.5
979	2012	9	5	9.2	28.1	31.7	24.8	79	282	4	979	0	9.025	79.25
980	2012	9	6	7.6	29.2	32.4	27.2	75	348	5	980	0	8.475	77.5
981	2012	9	7	2.4	28.9	30.2	27.8	83	290	6	981	0	6.975	78.75
982	2012	9	8	5.9	28.5	32.8	26	85	313	7	982	0	6.275	80.5
983	2012	9	9	6.5	28.8	32.5	26.8	86	355	1	983	0	5.6	82.25
984	2012	9	10	6.7	29.1	33.2	26.7	82	267	2	984	0	5.375	84
985	2012	9	11	9.1	29.8	33.9	27.1	73	294	3	985	0	7.05	81.5
986	2012	9	12	6.5	28.8	33.3	25.7	80	267	4	986	0	7.2	80.25
987	2012	9	13	6.8	28.4	32.9	26	83	302	5	987	0	7.275	79.5
988	2012	9	14	9	25.5	28.2	23.6	62	283	6	988	0	7.85	74.5
989	2012	9	15	4.1	25.4	29.3	21.1	62	318	7	989	0	6.6	71.75
990	2012	9	16	10.4	26.2	30	22.8	56	337	1	990	0	7.575	65.75
991	2012	9	17	10.8	26.3	30.6	22	42	274	2	991	0	8.575	55.5
992	2012	9	18	4.7	27.2	31.6	24.6	49	284	3	992	0	7.5	52.25
993	2012	9	19	1	26.6	28.9	25.2	68	285	4	993	0	6.725	53.75
994	2012	9	20	2.1	27	30.9	25.6	74	294	5	994	0	4.65	58.25
995	2012	9	21	8.7	27.5	31.1	26.2	76	307	6	995	0	4.125	66.75
996	2012	9	22	7.9	28.6	32.5	26.5	81	353	7	996	0	4.925	74.75
997	2012	9	23	7.5	28.7	32.8	26.2	85	326	1	997	0	6.55	79
998	2012	9	24	1.3	27	30.2	25.7	94	315	2	998	0	6.35	84
999	2012	9	25	3.3	27	29.7	25.1	82	321	3	999	0	5	85.5
1000	2012	9	26	3.2	27.3	31.3	25.8	79	285	4	1000	0	3.825	85
1001	2012	9	27	10.2	28.5	31.8	25	59	315	5	1001	0	4.5	78.5
1002	2012	9	28	7.8	28	31.1	25.6	52	309	6	1002	0	6.125	68
1003	2012	9	29	8.8	27.3	31	24.3	51	363	7	1003	0	7.5	60.25
1004	2012	9	30	8.1	25.7	29.1	23.1	46	404	1	1004	2	8.725	52
1005	2012	10	1	4	25.5	29.4	23.3	64	373	2	1005	2	7.175	53.25
1006	2012	10	2	7.3	25.8	29.7	23.2	69	328	3	1006	2	7.05	57.5
1007	2012	10	3	8.1	25.4	30.3	23	74	295	4	1007	2	6.875	63.25
1008	2012	10	4	6.2	25.8	30.7	23.2	72	261	5	1008	2	6.4	69.75
1009	2012	10	5	9.2	26.4	30.9	23.9	66	293	6	1009	2	7.7	70.25
1010	2012	10	6	8.4	26.6	31.1	24.1	70	258	7	1010	2	7.975	70.5
1011	2012	10	7	3.2	26.2	29.7	24.8	71	288	1	1011	2	6.75	69.75
1012	2012	10	8	5.9	26.3	30.6	24.8	75	293	2	1012	0	6.675	70.5
1013	2012	10	9	9	26.8	31.2	23	67	280	3	1013	0	6.625	70.75
1014	2012	10	10	9.5	26.4	30.1	24	50	256	4	1014	0	6.9	65.75
1015	2012	10	11	8.9	25.8	30.1	23.1	48	295	5	1015	0	8.325	60
1016	2012	10	12	6	25.1	28.9	22.5	72	285	6	1016	0	8.35	59.25
1017	2012	10	13	6.9	24.9	29.5	22	76	277	7	1017	0	7.825	61.5
1018	2012	10	14	6.7	25.5	30	23.2	81	339	1	1018	0	7.125	69.25
1019	2012	10	15	6.2	26.3	30.4	24.3	75	344	2	1019	0	6.45	76
1020	2012	10	16	3.3	26	30.4	24	77	315	3	1020	0	5.775	77.25
1021	2012	10	17	2.2	25.9	28.8	23.8	73	275	4	1021	0	4.6	76.5
1022	2012	10	18	1.4	23.8	26.2	21.9	59	263	5	1022	0	3.275	71
1023	2012	10	19	7.4	24.6	28.3	22.7	69	316	6	1023	0	3.575	69.5
1024	2012	10	20	10	24.9	29.1	22.7	74	312	7	1024	0	5.25	68.75
1025	2012	10	21	10.1	24.5	29.7	21.8	69	314	1	1025	0	7.225	67.75
1026	2012	10	22	9.1	25.6	30.7	22	73	307	2	1026	0	9.15	71.25
1027	2012	10	23	8.4	26.3	32.2	22.6	74	307	3	1027	0	9.4	72.5
1028	2012	10	24	9	25.8	30.4	23.1	70	270	4	1028	0	9.15	71.5
1029	2012	10	25	9.8	25.8	31	23.3	74	319	5	1029	0	9.075	72.75
1030	2012	10	26	0.5	24.8	27.9	21.9	78	279	6	1030	0	6.925	74
1031	2012	10	27	2.2	26.1	28.7	22.4	79	301	7	1031	0	5.375	75.25
1032	2012	10	28	7.4	26.2	30.1	23.7	74	326	1	1032	0	4.975	76.25
1033	2012	10	29	2.2	25.5	27.6	24.2	83	282	2	1033	0	3.075	78.5
1034	2012	10	30	0	23	25	21.7	98	301	3	1034	0	2.95	83.5
1035	2012	10	31	4.2	19.9	23.8	17	73	270	4	1035	0	3.45	82
1036	2012	11	1	9.6	20.7	24.9	17.5	48	320	5	1036	0	4	75.5
1037	2012	11	2	8.5	21.9	26.4	18.3	66	329	6	1037	0	5.575	71.25
1038	2012	11	3	7.6	23.6	27.4	20.5	71	332	7	1038	0	7.475	64.5
1039	2012	11	4	8.9	23.9	27.5	21.5	58	332	1	1039	0	8.65	60.75
1040	2012	11	5	6.3	23.6	27.8	20.9	53	294	2	1040	0	7.825	62
1041	2012	11	6	9.3	23.8	28.4	20.7	52	284	3	1041	0	8.025	58.5
1042	2012	11	7	8.7	23	25.9	21.4	72	290	4	1042	0	8.3	58.75
1043	2012	11	8	8.4	23.7	26.8	21.7	82	285	5	1043	0	8.175	64.75
1044	2012	11	9	4.3	25.3	28.3	23.2	85	279	6	1044	0	7.675	72.75
1045	2012	11	10	9.8	26.2	30.6	23.5	85	313	7	1045	0	7.8	81
1046	2012	11	11	4.7	20.5	25.6	19.2	77	322	1	1046	0	6.8	82.25
1047	2012	11	12	2.3	20.4	23.5	18.3	65	300	2	1047	0	5.275	78
1048	2012	11	13	8.6	22.6	27.8	18.8	74	293	3	1048	0	6.35	75.25
1049	2012	11	14	7.3	23.2	27	20.9	79	279	4	1049	0	5.725	73.75
1050	2012	11	15	5.6	23	26.4	21.4	79	303	5	1050	0	5.95	74.25
1051	2012	11	16	1.2	23.5	25.2	22.3	81	292	6	1051	0	5.675	78.25
1052	2012	11	17	0.3	19.3	24.2	17.8	82	297	7	1052	0	3.6	80.25
1053	2012	11	18	0	18.2	20.4	16.1	86	298	1	1053	0	1.775	82
1054	2012	11	19	2.9	21.3	25.7	19.3	80	284	2	1054	0	1.1	82.25
1055	2012	11	20	0	21.4	23.6	20	84	299	3	1055	0	0.8	83
1056	2012	11	21	0	22.2	23.9	19.9	98	331	4	1056	0	0.725	87
1057	2012	11	22	6.9	24.8	29	22	92	305	5	1057	0	2.45	88.5
1058	2012	11	23	1.8	21.7	25.5	18.4	86	333	6	1058	0	2.175	90
1059	2012	11	24	0	17.1	19.3	14.6	88	290	7	1059	0	2.175	91
1060	2012	11	25	0.4	20.9	22.4	18.7	100	368	1	1060	0	2.275	91.5
1061	2012	11	26	0	17.9	22	13.5	99	318	2	1061	0	0.55	93.25
1062	2012	11	27	0	13.1	15.4	11.5	100	275	3	1062	0	0.1	96.75
1063	2012	11	28	0	17.3	20.5	15.1	100	300	4	1063	0	0.1	99.75
1064	2012	11	29	0	18.2	19.9	16.7	100	297	5	1064	0	0	99.75
1065	2012	11	30	0	20.1	22.3	18.7	100	294	6	1065	0	0	100
1066	2012	12	1	2.6	20.8	24.2	18.6	97	344	7	1066	0	0.65	99.25
1067	2012	12	2	0	16.1	20.9	14.5	98	327	1	1067	0	0.65	98.75
1068	2012	12	3	0	15	16.6	13.9	92	294	2	1068	0	0.65	96.75
1069	2012	12	4	0	14.3	15.7	12.5	90	252	3	1069	0	0.65	94.25
1070	2012	12	5	0	14.8	16.1	14	92	270	4	1070	0	0	93
1071	2012	12	6	2.8	15.7	18	12.9	65	301	5	1071	0	0.7	84.75
1072	2012	12	7	3.3	18.1	22.1	14.7	68	324	6	1072	0	1.525	78.75
1073	2012	12	8	3.4	18.9	21	17	72	298	7	1073	0	2.375	74.25
1074	2012	12	9	6.2	18.7	22.9	16.5	70	345	1	1074	0	3.925	68.75
1075	2012	12	10	3.9	18.2	20.8	16.4	72	294	2	1075	0	4.2	70.5
1076	2012	12	11	2.1	17.6	20.2	16.5	74	284	3	1076	0	3.9	72
1077	2012	12	12	6.3	16.3	20.9	13.4	72	274	4	1077	0	4.625	72
1078	2012	12	13	7.9	18.3	22.5	15.4	72	324	5	1078	0	5.05	72.5
1079	2012	12	14	3.6	21.2	25	18.1	84	273	6	1079	0	4.975	75.5
1080	2012	12	15	7.2	22	27.2	19.7	94	308	7	1080	0	6.25	80.5
1081	2012	12	16	7.4	23.4	29.3	20.7	91	348	1	1081	0	6.525	85.25
1082	2012	12	17	7.2	21.8	24	20.4	90	332	2	1082	0	6.35	89.75
1083	2012	12	18	0	16.3	20.5	12.5	87	297	3	1083	0	5.45	90.5
1084	2012	12	19	0.6	12.6	15.3	10	78	297	4	1084	0	3.8	86.5
1085	2012	12	20	3.9	17.7	20.4	14.1	88	306	5	1085	0	2.925	85.75
1086	2012	12	21	7.1	21.4	26.2	18.8	91	352	6	1086	0	2.9	86
1087	2012	12	22	0	16.5	22.2	13.6	82	257	7	1087	0	2.9	84.75
1088	2012	12	23	7.7	11.5	14.4	9.9	59	311	1	1088	0	4.675	80
1089	2012	12	24	7.6	11	16.2	6.8	61	282	2	1089	0	5.6	73.25
1090	2012	12	25	0	15.2	17.4	12.7	64	287	3	1090	0	3.825	66.5
1091	2012	12	26	1.8	17.9	21.2	15.8	75	302	4	1091	0	4.275	64.75
1092	2012	12	27	0	17.3	18.5	15.9	83	290	5	1092	0	2.35	70.75
1093	2012	12	28	5.9	19.3	24.4	15.5	78	332	6	1093	0	1.925	75
1094	2012	12	29	1.4	18.1	21	15.1	86	318	7	1094	0	2.275	80.5
1095	2012	12	30	5.7	9.4	15	7.2	54	320	1	1095	0	3.25	75.25
1096	2012	12	31	9.4	9.1	14.5	5	32	378	2	1096	0	5.6	62.5
1097	2013	1	1	0	12	15.3	9.2	39	410	3	1097	2	4.125	52.75
1098	2013	1	2	3.5	16.4	22.1	12.5	50	321	4	1098	2	4.65	43.75
1099	2013	1	3	3.6	15.8	19.2	14.3	61	290	5	1099	2	4.125	45.5
1100	2013	1	4	0	9.8	14.3	8.4	71	281	6	1100	0	1.775	55.25
1101	2013	1	5	8.4	11.6	18.1	8	68	293	7	1101	0	3.875	62.5
1102	2013	1	6	2.8	12.2	16.1	10.5	76	306	1	1102	0	3.7	69
1103	2013	1	7	7.1	13.9	18.7	10.9	72	303	2	1103	0	4.575	71.75
1104	2013	1	8	4.5	16	21.9	13	62	277	3	1104	0	5.7	69.5
1105	2013	1	9	6	14.7	16.9	12.1	60	299	4	1105	0	5.1	67.5
1106	2013	1	10	1.5	12.8	15.7	10.3	56	273	5	1106	0	4.775	62.5
1107	2013	1	11	7.4	15.9	20.5	13.2	59	321	6	1107	0	4.85	59.25
1108	2013	1	12	0.4	15.2	18.6	12.6	65	360	7	1108	0	3.825	60
1109	2013	1	13	NA	16.1	21.2	12.4	68	347	1	1109	0	3.1	62
1110	2013	1	14	9.2	14.7	20.8	10.7	61	336	2	1110	0	5.66666666666667	63.25
1111	2013	1	15	3.7	15.1	17.5	12.8	74	295	3	1111	0	4.43333333333333	67
1112	2013	1	16	8.7	17.4	23.6	13.2	70	280	4	1112	0	7.2	68.25
1113	2013	1	17	6.2	16.7	21	14.2	59	316	5	1113	0	6.95	66
1114	2013	1	18	6	13.9	17.3	11.8	58	333	6	1114	0	6.15	65.25
1115	2013	1	19	8.8	14.4	19.3	11.4	64	271	7	1115	0	7.425	62.75
1116	2013	1	20	0.9	17.3	19.8	14.5	81	334	1	1116	0	5.475	65.5
1117	2013	1	21	1.7	20.6	24.7	18.7	83	324	2	1117	0	4.35	71.5
1118	2013	1	22	6	21.1	26.7	18	82	295	3	1118	0	4.35	77.5
1119	2013	1	23	5.9	18.8	22.5	17.3	87	295	4	1119	0	3.625	83.25
1120	2013	1	24	7.9	19	23.4	16	81	290	5	1120	0	5.375	83.25
1121	2013	1	25	6	18	21.8	15	71	290	6	1121	0	6.45	80.25
1122	2013	1	26	3.3	17.3	21.5	15.8	86	321	7	1122	0	5.775	81.25
1123	2013	1	27	2	15.9	19.6	14.5	81	314	1	1123	0	4.8	79.75
1124	2013	1	28	8.8	16.2	20.9	13.4	66	319	2	1124	0	5.025	76
1125	2013	1	29	5.1	18	23.8	15.1	65	296	3	1125	0	4.8	74.5
1126	2013	1	30	9.5	17.9	22.5	15.6	70	305	4	1126	0	6.35	70.5
1127	2013	1	31	9.1	19.4	24	16.1	60	309	5	1127	0	8.125	65.25
1128	2013	2	1	9.8	20.6	27.1	16.6	65	304	6	1128	0	8.375	65
1129	2013	2	2	7.1	21.5	27.9	18.6	73	283	7	1129	0	8.875	67
1130	2013	2	3	1.5	19.8	22.1	18.1	85	270	1	1130	0	6.875	70.75
1131	2013	2	4	1.3	21.7	25.3	19.3	89	248	2	1131	0	4.925	78
1132	2013	2	5	2.4	22.6	27.3	20.8	94	230	3	1132	0	3.075	85.25
1133	2013	2	6	5.3	22.1	26.7	19.7	88	217	4	1133	0	2.625	89
1134	2013	2	7	8.2	20.4	24.9	18.1	91	228	5	1134	0	4.3	90.5
1135	2013	2	8	0	15.8	19.4	12.8	94	187	6	1135	0	3.975	91.75
1136	2013	2	9	0	11.7	14	9.4	73	214	7	1136	1	3.375	86.5
1137	2013	2	10	0	14.1	17.1	10.9	76	206	1	1137	1	2.05	83.5
1138	2013	2	11	7.9	17.4	23.6	14.9	84	210	2	1138	1	1.975	81.75
1139	2013	2	12	6.4	18.2	22.6	15.8	78	203	3	1139	1	3.575	77.75
1140	2013	2	13	5.4	16.1	23.1	13.2	68	197	4	1140	1	4.925	76.5
1141	2013	2	14	3.7	18.6	22.8	15.8	83	187	5	1141	1	5.85	78.25
1142	2013	2	15	2.9	20.8	25.5	19	82	221	6	1142	1	4.6	77.75
1143	2013	2	16	0	16.7	19.8	15.3	87	225	7	1143	0	3	80
1144	2013	2	17	0	18.5	22.1	16	83	230	1	1144	0	1.65	83.75
1145	2013	2	18	2.9	20.3	25.6	17.6	91	236	2	1145	0	1.45	85.75
1146	2013	2	19	5.4	20.7	27.1	17.8	85	231	3	1146	0	2.075	86.5
1147	2013	2	20	1.4	16.9	20.3	14.3	68	226	4	1147	0	2.425	81.75
1148	2013	2	21	4	17.9	22.6	15.9	72	234	5	1148	0	3.425	79
1149	2013	2	22	8.3	19	23.8	15.6	69	267	6	1149	0	4.775	73.5
1150	2013	2	23	7.5	17.4	22.4	13.7	61	238	7	1150	0	5.3	67.5
1151	2013	2	24	0.2	18.4	21.9	15.5	75	241	1	1151	0	5	69.25
1152	2013	2	25	2.5	20.7	24.6	17.6	69	247	2	1152	0	4.625	68.5
1153	2013	2	26	1.1	22.1	26.3	19.3	83	257	3	1153	0	2.825	72
1154	2013	2	27	6.6	22.9	27.3	20.7	91	231	4	1154	0	2.6	79.5
1155	2013	2	28	1.5	20.2	23.1	18.9	93	224	5	1155	0	2.925	84
1156	2013	3	1	0	21.4	24.8	18.8	94	259	6	1156	0	2.3	90.25
1157	2013	3	2	0	18.3	23	14.7	90	283	7	1157	0	2.025	92
1158	2013	3	3	0	13.6	15.8	11.7	63	261	1	1158	0	0.375	85
1159	2013	3	4	7.5	16.1	22	11.3	47	252	2	1159	0	1.875	73.5
1160	2013	3	5	9.6	18.4	24.1	14.4	47	292	3	1160	0	4.275	61.75
1161	2013	3	6	10.1	19.6	26.1	15.6	50	272	4	1161	0	6.8	51.75
1162	2013	3	7	10.1	20.5	26.4	16.1	54	295	5	1162	0	9.325	49.5
1163	2013	3	8	9.8	21.4	27.5	16.7	44	262	6	1163	0	9.9	48.75
1164	2013	3	9	9.8	21	25.4	17.4	56	297	7	1164	0	9.95	51
1165	2013	3	10	10	21	26.9	16.9	72	319	1	1165	0	9.925	56.5
1166	2013	3	11	6.4	20.7	26.1	18.7	79	293	2	1166	0	9	62.75
1167	2013	3	12	9	21	26.4	18	83	301	3	1167	0	8.8	72.5
1168	2013	3	13	3.2	22.8	27.5	20.2	88	283	4	1168	0	7.15	80.5
1169	2013	3	14	0	19.6	22.6	17.6	89	299	5	1169	0	4.65	84.75
1170	2013	3	15	6.3	19.6	24.2	16.8	79	290	6	1170	0	4.625	84.75
1171	2013	3	16	5.1	20	24.8	17.4	77	282	7	1171	0	3.65	83.25
1172	2013	3	17	1.8	21.9	27	18.6	86	323	1	1172	0	3.3	82.75
1173	2013	3	18	1.1	23.5	26.3	21.3	93	312	2	1173	0	3.575	83.75
1174	2013	3	19	0.8	23.6	27.8	22.3	98	308	3	1174	0	2.2	88.5
1175	2013	3	20	3.5	23.9	27.9	22.2	93	312	4	1175	0	1.8	92.5
1176	2013	3	21	0	21.1	23.4	19.5	88	284	5	1176	0	1.35	93
1177	2013	3	22	4	22.2	28.5	19	90	299	6	1177	0	2.075	92.25
1178	2013	3	23	5.8	23.3	27.7	20.5	89	302	7	1178	0	3.325	90
1179	2013	3	24	0.7	23.3	27.7	21.5	95	310	1	1179	0	2.625	90.5
1180	2013	3	25	1.4	22.2	24.6	19.6	91	298	2	1180	0	2.975	91.25
1181	2013	3	26	0.4	19.5	22	18.7	98	288	3	1181	0	2.075	93.25
1182	2013	3	27	0	19.5	21.2	18.6	97	305	4	1182	0	0.625	95.25
1183	2013	3	28	0	19.7	21.2	18.4	98	262	5	1183	0	0.45	96
1184	2013	3	29	0.7	20.2	22.8	18.5	97	284	6	1184	0	0.275	97.5
1185	2013	3	30	0	18.7	20.7	17.8	98	323	7	1185	0	0.175	97.5
1186	2013	3	31	1	20	22	18.3	100	294	1	1186	0	0.425	98.25
1187	2013	4	1	3.1	21.2	25.3	19.1	84	284	2	1187	0	1.2	94.75
1188	2013	4	2	0	21.2	23.1	20.5	98	271	3	1188	0	1.025	95
1189	2013	4	3	0.8	19.4	21.1	18.2	95	298	4	1189	0	1.225	94.25
1190	2013	4	4	0.7	20.1	21.9	18.4	99	254	5	1190	2	1.15	94
1191	2013	4	5	0	23.1	25.6	20.4	98	343	6	1191	2	0.375	97.5
1192	2013	4	6	2.4	19.9	24.9	17.4	76	271	7	1192	2	0.975	92
1193	2013	4	7	1	17	20.3	14.3	56	300	1	1193	0	1.025	82.25
1194	2013	4	8	0	18.6	19.9	17.6	75	273	2	1194	0	0.85	76.25
1195	2013	4	9	0.2	19.1	21.6	16.7	88	299	3	1195	0	0.9	73.75
1196	2013	4	10	0	18.3	19.9	17.3	87	262	4	1196	0	0.3	76.5
1197	2013	4	11	0	17.3	18.3	15.9	94	294	5	1197	0	0.05	86
1198	2013	4	12	1	17.3	20.9	15.5	82	313	6	1198	0	0.3	87.75
1199	2013	4	13	3.3	20.2	25.6	16.1	64	311	7	1199	0	1.075	81.75
1200	2013	4	14	4.7	21.8	26.3	19.2	71	332	1	1200	0	2.25	77.75
1201	2013	4	15	7.9	22.8	28.7	18.7	76	308	2	1201	0	4.225	73.25
1202	2013	4	16	0	23	25.1	20.8	86	325	3	1202	0	3.975	74.25
1203	2013	4	17	0	23.5	26.4	22.9	98	342	4	1203	0	3.15	82.75
1204	2013	4	18	0.5	24.4	27.7	23.5	95	333	5	1204	0	2.1	88.75
1205	2013	4	19	1.5	25.2	29.3	23.2	93	352	6	1205	0	0.5	93
1206	2013	4	20	6.6	24.8	30.4	21.4	85	362	7	1206	0	2.15	92.75
1207	2013	4	21	0.4	21.5	25.4	20.1	89	342	1	1207	0	2.25	90.5
1208	2013	4	22	2.4	20.4	23	19.1	83	312	2	1208	0	2.725	87.5
1209	2013	4	23	5	23.4	28.9	20.1	83	301	3	1209	0	3.6	85
1210	2013	4	24	6.2	25	29.5	21.7	82	329	4	1210	0	3.5	84.25
1211	2013	4	25	7.1	25.3	29.9	22.3	87	303	5	1211	0	5.175	83.75
1212	2013	4	26	0	22.2	23.1	21.5	82	309	6	1212	0	4.575	83.5
1213	2013	4	27	1.7	21.8	25	20.7	74	320	7	1213	0	3.75	81.25
1214	2013	4	28	3.4	22.9	26.5	20.7	85	301	1	1214	0	3.05	82
1215	2013	4	29	1.9	24.5	27.7	22.4	88	372	2	1215	2	1.75	82.25
1216	2013	4	30	6	24.8	29.3	21.3	91	371	3	1216	2	3.25	84.5
1217	2013	5	1	3	22.1	25.7	19.9	88	380	4	1217	2	3.575	88
1218	2013	5	2	0	19.5	22.5	16.3	67	318	5	1218	0	2.725	83.5
1219	2013	5	3	0.1	19.5	22.5	18.2	85	301	6	1219	0	2.275	82.75
1220	2013	5	4	0	20.5	24	17.5	86	309	7	1220	0	0.775	81.5
1221	2013	5	5	1.8	22.5	25.8	20.3	84	324	1	1221	0	0.475	80.5
1222	2013	5	6	2.2	23.4	26	21.7	88	291	2	1222	0	1.025	85.75
1223	2013	5	7	6.3	24.7	28.7	22.2	81	275	3	1223	0	2.575	84.75
1224	2013	5	8	0	23.5	24.5	23	89	334	4	1224	0	2.575	85.5
1225	2013	5	9	9.7	26.2	30.9	23	86	286	5	1225	0	4.55	86
1226	2013	5	10	3.2	25.3	29.5	23.7	91	345	6	1226	0	4.8	86.75
1227	2013	5	11	5.9	25.5	30	22.9	87	311	7	1227	0	4.7	88.25
1228	2013	5	12	0.5	25.6	27.6	24.5	88	380	1	1228	0	4.825	88
1229	2013	5	13	8.5	26.4	31.2	23.9	83	350	2	1229	0	4.525	87.25
1230	2013	5	14	5	26.8	29.7	25	84	308	3	1230	0	4.975	85.5
1231	2013	5	15	6.6	28.3	31.9	26.6	84	340	4	1231	0	5.15	84.75
1232	2013	5	16	0	26.4	29.7	23.6	91	320	5	1232	0	5.025	85.5
1233	2013	5	17	2.6	26.6	29.2	24.5	90	331	6	1233	0	3.55	87.25
1234	2013	5	18	7.8	28.3	31.1	26.1	88	406	7	1234	0	4.25	88.25
1235	2013	5	19	7.5	29	31.5	27.7	87	400	1	1235	0	4.475	89
1236	2013	5	20	7.4	27.8	31.3	24.3	85	355	2	1236	0	6.325	87.5
1237	2013	5	21	0.6	25.1	29.2	22.9	94	357	3	1237	0	5.825	88.5
1238	2013	5	22	0	24.7	25.5	24	97	319	4	1238	0	3.875	90.75
1239	2013	5	23	4	26.5	30.6	24.3	87	334	5	1239	0	3	90.75
1240	2013	5	24	10.1	28.1	32	25.4	81	352	6	1240	0	3.675	89.75
1241	2013	5	25	0	25.7	27.7	24.7	92	304	7	1241	0	3.525	89.25
1242	2013	5	26	3.1	27.1	30.6	25.5	90	345	1	1242	0	4.3	87.5
1243	2013	5	27	3.8	28.6	30.1	27.4	85	343	2	1243	0	4.25	87
1244	2013	5	28	10.5	29.2	31.9	27.1	85	333	3	1244	0	4.35	88
1245	2013	5	29	5.6	29.1	32	27.5	83	292	4	1245	0	5.75	85.75
1246	2013	5	30	10	29.1	32.7	26.9	78	325	5	1246	0	7.475	82.75
1247	2013	5	31	11.6	29.3	33.4	26.7	76	395	6	1247	0	9.425	80.5
1248	2013	6	1	11.6	29.3	32.7	27	78	389	7	1248	0	9.7	78.75
1249	2013	6	2	11.4	29.6	32.2	27.6	77	456	1	1249	0	11.15	77.25
1250	2013	6	3	7.6	29.5	32.8	27.5	76	414	2	1250	0	10.55	76.75
1251	2013	6	4	6.9	29.3	33.1	27.1	76	343	3	1251	0	9.375	76.75
1252	2013	6	5	1.3	26.5	31.9	24	87	327	4	1252	0	6.8	79
1253	2013	6	6	6.2	27.3	31.4	24.3	84	351	5	1253	0	5.5	80.75
1254	2013	6	7	11.5	29.1	32.1	26.5	79	343	6	1254	0	6.475	81.5
1255	2013	6	8	7.6	29	31.8	27.8	82	353	7	1255	0	6.65	83
1256	2013	6	9	7.1	29.3	31.9	27.1	85	335	1	1256	0	8.1	82.5
1257	2013	6	10	3.6	28.3	32.1	25	86	342	2	1257	2	7.45	83
1258	2013	6	11	0	24.1	28.1	22.2	91	358	3	1258	2	4.575	86
1259	2013	6	12	1.3	24.6	27.4	22.2	75	393	4	1259	2	3	84.25
1260	2013	6	13	0.7	24.9	26.8	22.7	78	343	5	1260	0	1.4	82.5
1261	2013	6	14	0	25.2	27.2	23.6	88	289	6	1261	0	0.5	83
1262	2013	6	15	0	25.8	26.7	25	95	295	7	1262	0	0.5	84
1263	2013	6	16	1.4	27.2	30.6	25.7	91	339	1	1263	0	0.525	88
1264	2013	6	17	8.4	28.6	31.4	26.8	83	376	2	1264	0	2.45	89.25
1265	2013	6	18	10.1	29.6	33	26.5	79	319	3	1265	0	4.975	87
1266	2013	6	19	12	29.6	33.3	26.8	78	322	4	1266	0	7.975	82.75
1267	2013	6	20	8.6	30.6	34.7	27.6	76	353	5	1267	0	9.775	79
1268	2013	6	21	10.8	30.6	34.7	27.4	70	323	6	1268	0	10.375	75.75
1269	2013	6	22	3.6	27	30.2	25.3	89	380	7	1269	0	8.75	78.25
1270	2013	6	23	5.6	27.3	30.8	25.4	88	350	1	1270	0	7.15	80.75
1271	2013	6	24	0.2	26.5	29.1	23.9	93	337	2	1271	0	5.05	85
1272	2013	6	25	2.8	28.4	30.2	25.4	87	329	3	1272	0	3.05	89.25
1273	2013	6	26	10.6	29.1	30.9	27.9	81	279	4	1273	0	4.8	87.25
1274	2013	6	27	11.5	29.3	31.2	28	80	333	5	1274	0	6.275	85.25
1275	2013	6	28	10.1	29.1	31.3	27.6	80	337	6	1275	0	8.75	82
1276	2013	6	29	10.4	29.6	32.1	27.8	81	393	7	1276	0	10.65	80.5
1277	2013	6	30	11.3	30.2	33.6	27.2	72	413	1	1277	0	10.825	78.25
1278	2013	7	1	6.7	27.9	32.2	25.5	84	386	2	1278	0	9.625	79.25
1279	2013	7	2	9.9	29.2	32.2	26.9	73	306	3	1279	0	9.575	77.5
1280	2013	7	3	12.1	29.6	33.3	27.1	75	322	4	1280	0	10	76
1281	2013	7	4	12.5	29.3	32.1	27.1	78	343	5	1281	0	10.3	77.5
1282	2013	7	5	12.4	29.4	33.3	26.9	73	329	6	1282	0	11.725	74.75
1283	2013	7	6	4.4	28.3	30.6	26.5	81	380	7	1283	0	10.35	76.75
1284	2013	7	7	6.6	27.7	31.5	24.7	83	339	1	1284	0	8.975	78.75
1285	2013	7	8	8.4	27.9	30.3	25.6	84	300	2	1285	0	7.95	80.25
1286	2013	7	9	9.3	28.9	32.4	26.2	77	340	3	1286	0	7.175	81.25
1287	2013	7	10	3.6	27.3	30.3	25.5	82	374	4	1287	0	6.975	81.5
1288	2013	7	11	10.6	28.9	32.9	25.7	76	303	5	1288	0	7.975	79.75
1289	2013	7	12	8.9	29.9	33.6	27.2	76	291	6	1289	0	8.1	77.75
1290	2013	7	13	9.7	30.4	33.8	28.4	81	352	7	1290	0	8.2	78.75
1291	2013	7	14	6.7	29.6	31.8	28.8	83	347	1	1291	0	8.975	79
1292	2013	7	15	2	26.3	30.6	24	88	291	2	1292	0	6.825	82
1293	2013	7	16	1.2	26.6	28.8	25.2	87	336	3	1293	0	4.9	84.75
1294	2013	7	17	1.1	26.3	28.9	24.8	89	275	4	1294	0	2.75	86.75
1295	2013	7	18	6.1	27.7	31.8	24.2	79	376	5	1295	0	2.6	85.75
1296	2013	7	19	8.5	28.3	30.8	26.4	78	335	6	1296	0	4.225	83.25
1297	2013	7	20	4.7	27.2	31.7	25.6	88	349	7	1297	0	5.1	83.5
1298	2013	7	21	6.5	28	31.4	26.3	81	351	1	1298	0	6.45	81.5
1299	2013	7	22	5.1	28	32.1	27.2	83	335	2	1299	0	6.2	82.5
1300	2013	7	23	4.3	27.8	31.6	26.1	85	327	3	1300	0	5.15	84.25
1301	2013	7	24	1.3	26.5	28.6	24.7	90	315	4	1301	0	4.3	84.75
1302	2013	7	25	0	25.9	28.5	24.2	92	248	5	1302	0	2.675	87.5
1303	2013	7	26	1.8	26.3	28.9	24.8	92	306	6	1303	0	1.85	89.75
1304	2013	7	27	3.9	26.6	31.3	24.4	90	342	7	1304	0	1.75	91
1305	2013	7	28	9.9	27.6	32.7	25.1	84	371	1	1305	0	3.9	89.5
1306	2013	7	29	11.4	28.6	32.8	25.1	79	333	2	1306	0	6.75	86.25
1307	2013	7	30	12	29.4	33.5	26	73	329	3	1307	0	9.3	81.5
1308	2013	7	31	10	29.6	33.1	28	76	300	4	1308	0	10.825	78
1309	2013	8	1	7.7	29.1	31.3	26.3	75	344	5	1309	0	10.275	75.75
1310	2013	8	2	2.1	27.7	29.1	25.5	82	316	6	1310	0	7.95	76.5
1311	2013	8	3	3.6	27.8	31.6	24.3	88	340	7	1311	0	5.85	80.25
1312	2013	8	4	11.8	29.1	32.3	26.3	76	409	1	1312	0	6.3	80.25
1313	2013	8	5	11.8	29.4	33	26	73	377	2	1313	0	7.325	79.75
1314	2013	8	6	10.9	29.8	33.8	26.4	72	332	3	1314	0	9.525	77.25
1315	2013	8	7	8.5	29	32.2	26.8	77	281	4	1315	0	10.75	74.5
1316	2013	8	8	11.5	29.5	33.4	27	74	325	5	1316	0	10.675	74
1317	2013	8	9	11	29.7	33.8	26.9	78	338	6	1317	0	10.475	75.25
1318	2013	8	10	7.8	29.5	33.4	26.5	78	354	7	1318	0	9.7	76.75
1319	2013	8	11	10.9	29.7	33.4	26.4	69	352	1	1319	0	10.3	74.75
1320	2013	8	12	10.7	30.8	35.1	27.3	68	333	2	1320	0	10.1	73.25
1321	2013	8	13	0	27.5	30.4	25.5	82	340	3	1321	0	7.35	74.25
1322	2013	8	14	0.3	26.7	28.1	25	88	305	4	1322	0	5.475	76.75
1323	2013	8	15	0	27.5	28.3	26.1	86	288	5	1323	0	2.75	81
1324	2013	8	16	0	27	28	25.2	93	301	6	1324	0	0.075	87.25
1325	2013	8	17	0	26.4	28.8	25	94	281	7	1325	0	0.075	90.25
1326	2013	8	18	1.5	27.8	29.9	25.8	90	325	1	1326	0	0.375	90.75
1327	2013	8	19	5.5	28.2	31.1	26.2	84	342	2	1327	0	1.75	90.25
1328	2013	8	20	7.6	28.2	31.6	26.4	86	301	3	1328	0	3.65	88.5
1329	2013	8	21	3.2	29	32.5	26.3	83	307	4	1329	0	4.45	85.75
1330	2013	8	22	0.4	28.7	30.7	26.3	87	325	5	1330	0	4.175	85
1331	2013	8	23	0	27.3	29	24.3	91	277	6	1331	0	2.8	86.75
1332	2013	8	24	0.9	27.2	29.6	25.2	90	350	7	1332	0	1.125	87.75
1333	2013	8	25	4.9	27.7	31.4	26.1	86	375	1	1333	0	1.55	88.5
1334	2013	8	26	7.7	29	32.3	26.2	82	308	2	1334	0	3.375	87.25
1335	2013	8	27	10.3	29.1	33.1	26	81	340	3	1335	0	5.95	84.75
1336	2013	8	28	9.5	29.4	32.9	26.9	76	318	4	1336	0	8.1	81.25
1337	2013	8	29	8.2	29.5	33.2	27	77	321	5	1337	0	8.925	79
1338	2013	8	30	0	27.1	29.3	23.8	88	349	6	1338	0	7	80.5
1339	2013	8	31	0	26.5	29.8	23.9	91	386	7	1339	0	4.425	83
1340	2013	9	1	6.7	26.5	30.8	23.7	86	358	1	1340	0	3.725	85.5
1341	2013	9	2	9.2	28.1	32	25.5	78	328	2	1341	0	3.975	85.75
1342	2013	9	3	0.9	26	28.4	24.9	92	324	3	1342	0	4.2	86.75
1343	2013	9	4	0	24.9	26	23.4	91	295	4	1343	0	4.2	86.75
1344	2013	9	5	0.8	24.6	26.3	23	91	277	5	1344	0	2.725	88
1345	2013	9	6	7.2	27	30.9	24.1	73	328	6	1345	0	2.225	86.75
1346	2013	9	7	9.9	28	32.3	24.8	69	319	7	1346	0	4.475	81
1347	2013	9	8	8.4	28.4	32.5	25.8	72	394	1	1347	0	6.575	76.25
1348	2013	9	9	9.2	28.6	32.1	26.2	73	324	2	1348	0	8.675	71.75
1349	2013	9	10	9.9	28.6	32.9	26.1	75	313	3	1349	0	9.35	72.25
1350	2013	9	11	9.9	28.9	32.5	26.7	73	328	4	1350	0	9.35	73.25
1351	2013	9	12	8.9	28.9	32.7	26.8	72	373	5	1351	0	9.475	73.25
1352	2013	9	13	8.1	28.1	32.3	26.5	76	296	6	1352	0	9.2	74
1353	2013	9	14	7.3	28.7	32.3	25.5	73	351	7	1353	0	8.55	73.5
1354	2013	9	15	4.9	27.9	32.2	23.9	80	371	1	1354	0	7.3	75.25
1355	2013	9	16	10.4	28.5	31.6	25.2	74	338	2	1355	0	7.675	75.75
1356	2013	9	17	8.3	28.2	30.7	26.2	62	300	3	1356	0	7.725	72.25
1357	2013	9	18	6.8	27.7	31.1	25.8	68	360	4	1357	0	7.6	71
1358	2013	9	19	8.1	28.7	32.5	26	69	447	5	1358	2	8.4	68.25
1359	2013	9	20	6.7	29.5	33.1	26.3	69	398	6	1359	2	7.475	67
1360	2013	9	21	9.6	31.2	34.6	27.8	52	311	7	1360	2	7.8	64.5
1361	2013	9	22	0	27.9	32	25	73	367	1	1361	0	6.1	65.75
1362	2013	9	23	0	27.1	30.8	24.6	90	340	2	1362	0	4.075	71
1363	2013	9	24	8.4	28.7	31.6	27.1	78	328	3	1363	0	4.5	73.25
1364	2013	9	25	6.9	28.5	32	26.8	70	319	4	1364	0	3.825	77.75
1365	2013	9	26	5.8	26.7	28.9	25	72	307	5	1365	0	5.275	77.5
1366	2013	9	27	7.4	25.5	29.9	22	73	265	6	1366	0	7.125	73.25
1367	2013	9	28	5.8	26.4	28.8	24.1	73	317	7	1367	0	6.475	72
1368	2013	9	29	0	25.1	27.6	24.3	74	285	1	1368	0	4.75	73
1369	2013	9	30	0	24.5	26.9	22.7	90	316	2	1369	0	3.3	77.5
1370	2013	10	1	8.1	27.5	31.5	24.7	77	401	3	1370	2	3.475	78.5
1371	2013	10	2	10	27.8	31.5	24.6	60	333	4	1371	2	4.525	75.25
1372	2013	10	3	9.1	26.9	30.7	23.8	54	335	5	1372	2	6.8	70.25
1373	2013	10	4	8.7	26	29.5	23.3	66	294	6	1373	2	8.975	64.25
1374	2013	10	5	9.4	25.9	30.3	22.7	64	237	7	1374	2	9.3	61
1375	2013	10	6	10.3	26.7	30.6	22.5	47	342	1	1375	2	9.375	57.75
1376	2013	10	7	9	27.6	31.2	23.9	54	313	2	1376	2	9.35	57.75
1377	2013	10	8	0.4	26.1	28.7	24.3	63	265	3	1377	0	7.275	57
1378	2013	10	9	5.4	26.4	31.5	23.2	73	290	4	1378	0	6.275	59.25
1379	2013	10	10	6	27.6	31.8	25.2	75	329	5	1379	0	5.2	66.25
1380	2013	10	11	8.3	26.9	32.6	23.6	78	289	6	1380	0	5.025	72.25
1381	2013	10	12	8.7	27.5	31.5	23.9	72	295	7	1381	0	7.1	74.5
1382	2013	10	13	7.7	27.2	31.2	24.8	65	370	1	1382	0	7.675	72.5
1383	2013	10	14	0.5	26	27.2	25.1	70	287	2	1383	0	6.3	71.25
1384	2013	10	15	7.7	26.8	30.9	24.7	71	308	3	1384	0	6.15	69.5
1385	2013	10	16	2.7	25.1	27.2	22.7	67	280	4	1385	0	4.65	68.25
1386	2013	10	17	3.2	24	26.4	22.6	69	278	5	1386	0	3.525	69.25
1387	2013	10	18	6.7	24.4	28.2	22.4	65	288	6	1387	0	5.075	68
1388	2013	10	19	8.4	24.6	28.2	21.8	57	332	7	1388	0	5.25	64.5
1389	2013	10	20	8.8	25	29.2	21.8	57	302	1	1389	0	6.775	62
1390	2013	10	21	6.9	24.7	28.1	21.3	60	289	2	1390	0	7.7	59.75
1391	2013	10	22	9.4	24.9	28.6	22	57	278	3	1391	0	8.375	57.75
1392	2013	10	23	9.5	24.2	27.6	20.9	41	262	4	1392	0	8.65	53.75
1393	2013	10	24	9.8	23.8	27.3	20.2	39	303	5	1393	0	8.9	49.25
1394	2013	10	25	8.8	23.2	26.3	21.1	34	242	6	1394	0	9.375	42.75
1395	2013	10	26	8.8	21.9	26.1	18.5	38	301	7	1395	0	9.225	38
1396	2013	10	27	8.9	21.3	26.2	18.3	60	364	1	1396	0	9.075	42.75
1397	2013	10	28	9.4	22.6	27.7	19.2	65	284	2	1397	0	8.975	49.25
1398	2013	10	29	6.2	23.4	27.5	21.1	67	303	3	1398	0	8.325	57.5
1399	2013	10	30	4.6	24.3	28.4	22.1	67	320	4	1399	0	7.275	64.75
1400	2013	10	31	9.2	24.9	29.9	21.4	67	293	5	1400	0	7.35	66.5
1401	2013	11	1	9.6	25.8	29.9	21.5	61	382	6	1401	0	7.4	65.5
1402	2013	11	2	2.4	26.1	28	24.6	58	325	7	1402	0	6.45	63.25
1403	2013	11	3	4.4	25.2	27.7	24	67	361	1	1403	0	6.4	63.25
1404	2013	11	4	0.3	22.8	25.5	21.5	74	336	2	1404	0	4.175	65
1405	2013	11	5	0	21.6	23.2	19.8	85	299	3	1405	0	1.775	71
1406	2013	11	6	0.3	23.8	27	21.4	74	308	4	1406	0	1.25	75
1407	2013	11	7	7.7	24.2	28.4	21.9	73	334	5	1407	0	2.075	76.5
1408	2013	11	8	4.1	24.9	29.7	22.7	69	327	6	1408	0	3.025	75.25
1409	2013	11	9	8.5	25.6	29.3	21.8	72	305	7	1409	0	5.15	72
1410	2013	11	10	0	26.2	27.8	24.4	78	362	1	1410	0	5.075	73
1411	2013	11	11	0	24.8	26.2	23.6	78	286	2	1411	0	3.15	74.25
1412	2013	11	12	0	22.4	23.7	21.2	84	295	3	1412	0	2.125	78
1413	2013	11	13	0	19.3	22.5	18.4	83	289	4	1413	0	0	80.75
1414	2013	11	14	3.3	19.7	22.9	18.1	75	315	5	1414	0	0.825	80
1415	2013	11	15	9.3	20.4	25.1	17.3	64	326	6	1415	0	3.15	76.5
1416	2013	11	16	9.5	20.7	25.1	17	61	337	7	1416	0	5.525	70.75
1417	2013	11	17	6.5	21	24.8	17.7	43	342	1	1417	0	7.15	60.75
1418	2013	11	18	8.8	21.2	24.8	18.2	34	294	2	1418	0	8.525	50.5
1419	2013	11	19	0.8	20	22.4	18.1	45	291	3	1419	0	6.4	45.75
1420	2013	11	20	0.9	19.3	21.4	17.7	65	262	4	1420	0	4.25	46.75
1421	2013	11	21	2	20.5	23.5	18.1	55	281	5	1421	0	3.125	49.75
1422	2013	11	22	5.7	21.1	25.9	18	71	277	6	1422	0	2.35	59
1423	2013	11	23	8.9	22.1	26.4	19.9	65	315	7	1423	0	4.375	64
1424	2013	11	24	6.4	22.7	28.7	20.2	78	355	1	1424	0	5.75	67.25
1425	2013	11	25	10	18.8	23.2	15.4	50	284	2	1425	0	7.75	66
1426	2013	11	26	8.5	18.8	23.5	15.3	54	318	3	1426	0	8.45	61.75
1427	2013	11	27	3.6	19.2	24.4	16.1	75	312	4	1427	0	7.125	64.25
1428	2013	11	28	7.7	15.3	19	11.4	55	268	5	1428	0	7.45	58.5
1429	2013	11	29	9.9	14.8	17.6	12	24	299	6	1429	0	7.425	52
1430	2013	11	30	8.9	15.3	20.6	11.9	31	280	7	1430	0	7.525	46.25
1431	2013	12	1	9.6	17	21.9	12.8	33	388	1	1431	0	9.025	35.75
1432	2013	12	2	9.8	18.1	23.6	14	35	307	2	1432	0	9.55	30.75
1433	2013	12	3	8.7	18.5	24	14.6	58	291	3	1433	0	9.25	39.25
1434	2013	12	4	8.8	18.3	23.1	13.8	49	273	4	1434	0	9.225	43.75
1435	2013	12	5	9.7	18.1	22.6	14.6	33	283	5	1435	0	9.25	43.75
1436	2013	12	6	8.9	18	21.9	15.1	37	280	6	1436	0	9.025	44.25
1437	2013	12	7	8.1	18.6	23.6	15.3	47	322	7	1437	0	8.875	41.5
1438	2013	12	8	4.2	19.3	23.7	15.7	61	321	1	1438	0	7.725	44.5
1439	2013	12	9	7.1	22.2	25.7	19.1	53	318	2	1439	0	7.075	49.5
1440	2013	12	10	6.2	19.3	22.8	16.5	53	284	3	1440	0	6.4	53.5
1441	2013	12	11	2.2	18.2	19.8	17	49	283	4	1441	0	4.925	54
1442	2013	12	12	0	16.5	18.6	14.5	52	221	5	1442	0	3.875	51.75
1443	2013	12	13	0	17.4	19.4	13.8	71	311	6	1443	0	2.1	56.25
1444	2013	12	14	0.1	17.8	19.3	16.1	76	305	7	1444	0	0.575	62
1445	2013	12	15	0	15.2	16.6	14.8	94	318	1	1445	0	0.025	73.25
1446	2013	12	16	0	11.7	14.8	10.4	94	327	2	1446	0	0.025	83.75
1447	2013	12	17	0	10.6	11.3	10	93	285	3	1447	0	0.025	89.25
1448	2013	12	18	6	10	12.2	8.6	66	282	4	1448	0	1.5	86.75
1449	2013	12	19	8.6	10.4	14.6	6.7	63	305	5	1449	0	3.65	79
1450	2013	12	20	8.6	12.9	16.5	9.2	53	310	6	1450	0	5.8	68.75
1451	2013	12	21	1.6	13.4	15.6	11.9	52	268	7	1451	0	6.2	58.5
1452	2013	12	22	8.7	12	16.4	8.7	49	326	1	1452	0	6.875	54.25
1453	2013	12	23	8.6	13.6	18.4	9.7	46	330	2	1453	0	6.875	50
1454	2013	12	24	8.1	14.1	18.5	10.1	45	271	3	1454	0	6.75	48
1455	2013	12	25	7	14.1	18.7	10.8	48	336	4	1455	0	8.1	47
1456	2013	12	26	8.4	13.8	17.4	9.8	39	282	5	1456	0	8.025	44.5
1457	2013	12	27	7.3	12.3	15.2	9.5	33	295	6	1457	0	7.7	41.25
1458	2013	12	28	7.2	10.3	14.2	7.3	30	308	7	1458	0	7.475	37.5
1459	2013	12	29	8.3	11.2	15.9	7.8	31	308	1	1459	0	7.8	33.25
1460	2013	12	30	8.3	13	18	9.2	36	316	2	1460	0	7.775	32.5
1461	2013	12	31	7.7	14.5	20.1	10.5	40	360	3	1461	0	7.875	34.25
1462	2014	1	1	8.2	15.1	22.1	10.9	44	423	4	1462	2	8.125	37.75
1463	2014	1	2	5	16.4	22.1	11.9	64	313	5	1463	0	7.3	46
1464	2014	1	3	7.8	19.5	24.3	15.7	62	309	6	1464	0	7.175	52.5
1465	2014	1	4	7.7	18.5	21.6	15.6	43	299	7	1465	0	7.175	53.25
1466	2014	1	5	8.1	16	19.9	13.2	39	310	1	1466	0	7.15	52
1467	2014	1	6	8.2	16.3	20.9	13	60	333	2	1467	0	7.95	51
1468	2014	1	7	5.3	18.1	21.3	16	75	306	3	1468	0	7.325	54.25
1469	2014	1	8	0.6	18.8	22.1	16.5	79	316	4	1469	0	5.55	63.25
1470	2014	1	9	0	13.9	16.6	12.3	60	298	5	1470	0	3.525	68.5
1471	2014	1	10	1.3	14.4	17.2	12.8	67	317	6	1471	0	1.8	70.25
1472	2014	1	11	9	16.5	22.4	12.8	70	396	7	1472	0	2.725	69
1473	2014	1	12	7.4	16.5	20.9	13.8	73	346	1	1473	0	4.425	67.5
1474	2014	1	13	1.5	11.5	16.4	9.3	66	306	2	1474	0	4.8	69
1475	2014	1	14	9	11.5	15.4	8.4	62	270	3	1475	0	6.725	67.75
1476	2014	1	15	8.9	12.3	18.1	9.2	50	289	4	1476	0	6.7	62.75
1477	2014	1	16	8.7	13.6	19.6	9.6	61	297	5	1477	0	7.025	59.75
1478	2014	1	17	8.7	15	19.9	11	66	275	6	1478	0	8.825	59.75
1479	2014	1	18	9	15.9	20.2	13	33	354	7	1479	0	8.825	52.5
1480	2014	1	19	6.3	14.1	18.3	10.7	46	280	1	1480	0	8.175	51.5
1481	2014	1	20	8.8	15.5	21.1	11.5	49	311	2	1481	0	8.2	48.5
1482	2014	1	21	8.7	14.2	17.4	10.7	23	278	3	1482	0	8.2	37.75
1483	2014	1	22	8.6	13	18.8	8.8	22	316	4	1483	0	8.1	35
1484	2014	1	23	9.4	13	18.6	9.6	58	288	5	1484	0	8.875	38
1485	2014	1	24	9.1	15	21.1	11	70	290	6	1485	0	8.95	43.25
1486	2014	1	25	1.3	18.9	24.4	15.7	71	293	7	1486	0	7.1	55.25
1487	2014	1	26	5.1	19.6	26	17	68	247	1	1487	0	6.225	66.75
1488	2014	1	27	7.4	17.1	22.5	14.6	62	236	2	1488	0	5.725	67.75
1489	2014	1	28	7.5	17	23	13.8	72	209	3	1489	0	5.325	68.25
1490	2014	1	29	9.9	18.3	25.4	14	62	212	4	1490	0	7.475	66
1491	2014	1	30	9.7	18.2	24.8	13.7	69	224	5	1491	0	8.625	66.25
1492	2014	1	31	9.3	19.5	26.8	15.2	63	241	6	1492	1	9.1	66.5
1493	2014	2	1	8.4	20.2	26.8	16.9	74	277	7	1493	1	9.325	67
1494	2014	2	2	9.9	19.8	25.4	15.9	73	211	1	1494	1	9.325	69.75
1495	2014	2	3	9.5	20.2	26.7	16.1	71	186	2	1495	1	9.275	70.25
1496	2014	2	4	7.6	18.7	21.4	17.4	73	183	3	1496	1	8.85	72.75
1497	2014	2	5	1.4	17.5	21.3	15.9	74	173	4	1497	1	7.1	72.75
1498	2014	2	6	4.5	19.1	24	16.9	80	219	5	1498	1	5.75	74.5
1499	2014	2	7	0	20.4	23.9	18.1	81	239	6	1499	0	3.375	77
1500	2014	2	8	0	14.1	21.3	12.9	87	215	7	1500	0	1.475	80.5
1501	2014	2	9	0	13.4	16.1	10.1	92	219	1	1501	0	1.125	85
1502	2014	2	10	0	6.9	10.1	6.2	79	184	2	1502	0	0	84.75
1503	2014	2	11	0	6.1	7.5	5.3	63	234	3	1503	0	0	80.25
1504	2014	2	12	0	6	7.4	4.4	83	220	4	1504	0	0	79.25
1505	2014	2	13	0	6.4	7.4	5.8	90	228	5	1505	0	0	78.75
1506	2014	2	14	6.8	9.2	14	5.9	64	238	6	1506	0	1.7	75
1507	2014	2	15	0	9.6	11.9	7.3	68	241	7	1507	0	1.7	76.25
1508	2014	2	16	0	14.7	16.7	11.9	82	251	1	1508	0	1.7	76
1509	2014	2	17	6.7	19	25.4	15.3	85	275	2	1509	0	3.375	74.75
1510	2014	2	18	0.6	16.6	22.2	11.2	90	289	3	1510	0	1.825	81.25
1511	2014	2	19	0	8.2	11.2	6.5	77	225	4	1511	0	1.825	83.5
1512	2014	2	20	9.8	10.8	18.6	4.9	58	288	5	1512	0	4.275	77.5
1513	2014	2	21	4.7	12.7	16.7	9.5	69	287	6	1513	0	3.775	73.5
1514	2014	2	22	2.4	14.5	17.8	11.7	65	286	7	1514	0	4.225	67.25
1515	2014	2	23	7.9	16.7	21.9	13.9	68	332	1	1515	0	6.2	65
1516	2014	2	24	6.4	17.9	23.3	14	71	284	2	1516	0	5.35	68.25
1517	2014	2	25	5.9	19.3	23.6	17.3	79	279	3	1517	0	5.65	70.75
1518	2014	2	26	3.9	20.5	25.1	18.3	82	276	4	1518	0	6.025	75
1519	2014	2	27	7.8	20.5	24.8	18.6	79	297	5	1519	0	6	77.75
1520	2014	2	28	1.4	19	20.8	17.6	82	313	6	1520	0	4.75	80.5
1521	2014	3	1	2	21	24.5	18.3	82	336	7	1521	0	3.775	81.25
1522	2014	3	2	0.8	19	21.6	17.4	82	354	1	1522	0	3	81.25
1523	2014	3	3	0	15.9	17.5	15.4	82	313	2	1523	0	1.05	82
1524	2014	3	4	0	17	19.3	15.5	86	335	3	1524	0	0.7	83
1525	2014	3	5	0	16.2	17.3	14.9	80	256	4	1525	0	0.2	82.5
1526	2014	3	6	1.4	15.9	17.7	15	77	312	5	1526	0	0.35	81.25
1527	2014	3	7	0	14.5	16	14	84	295	6	1527	0	0.35	81.75
1528	2014	3	8	0	15	16.5	13.9	88	317	7	1528	0	0.35	82.25
1529	2014	3	9	0	13.4	14.9	11.7	80	292	1	1529	0	0.35	82.25
1530	2014	3	10	0	13.1	15.1	11.8	86	268	2	1530	0	0	84.5
1531	2014	3	11	0	15.5	17.8	13.5	80	284	3	1531	0	0	83.5
1532	2014	3	12	0	19.4	22.8	16.1	90	323	4	1532	0	0	84
1533	2014	3	13	2.6	20.5	22.6	19.2	74	300	5	1533	0	0.65	82.5
1534	2014	3	14	0.4	17	20.7	15.5	50	311	6	1534	0	0.75	73.5
1535	2014	3	15	0	16.1	18.3	14.3	55	282	7	1535	0	0.75	67.25
1536	2014	3	16	1.9	18.5	22.1	16	64	368	1	1536	0	1.225	60.75
1537	2014	3	17	2.9	20.9	25	18	81	319	2	1537	0	1.3	62.5
1538	2014	3	18	6.2	22.9	27.8	19.5	79	297	3	1538	0	2.75	69.75
1539	2014	3	19	9.7	23.2	27.9	20.5	77	340	4	1539	0	5.175	75.25
1540	2014	3	20	4.3	22.4	27.8	19.4	78	319	5	1540	0	5.775	78.75
1541	2014	3	21	0	15.4	22.3	14.6	60	332	6	1541	0	5.05	73.5
1542	2014	3	22	5.3	16.7	22.5	13.7	58	328	7	1542	0	4.825	68.25
1543	2014	3	23	7.9	18.6	24.6	15.4	54	310	1	1543	0	4.375	62.5
1544	2014	3	24	8.2	20.1	25.8	16.1	61	320	2	1544	0	5.35	58.25
1545	2014	3	25	9.9	22.5	28.1	18.3	65	297	3	1545	0	7.825	59.5
1546	2014	3	26	9.4	22.1	27.7	19.2	78	347	4	1546	0	8.85	64.5
1547	2014	3	27	8.4	23.4	28.8	19.6	76	344	5	1547	0	8.975	70
1548	2014	3	28	5.2	23.7	27.5	21.7	80	357	6	1548	0	8.225	74.75
1549	2014	3	29	0	22.6	23.9	20.7	87	319	7	1549	0	5.75	80.25
1550	2014	3	30	0	22.4	25.3	20.1	90	375	1	1550	0	3.4	83.25
1551	2014	3	31	0	20	20.9	18.9	94	288	2	1551	0	1.3	87.75
1552	2014	4	1	0.4	20.3	22.5	19.1	91	323	3	1552	0	0.1	90.5
1553	2014	4	2	1.6	20	22.3	18.6	91	285	4	1553	0	0.5	91.5
1554	2014	4	3	0	19.9	21.8	18.5	92	262	5	1554	0	0.5	92
1555	2014	4	4	4.6	21.1	24.4	19	74	311	6	1555	0	1.65	87
1556	2014	4	5	9.6	21.3	26.5	17.5	60	329	7	1556	2	3.95	79.25
1557	2014	4	6	0	19.1	23.1	17.6	84	342	1	1557	2	3.55	77.5
1558	2014	4	7	1.7	19.7	22.1	17.9	80	294	2	1558	2	3.975	74.5
1559	2014	4	8	0.5	20.9	24.2	19.1	88	278	3	1559	0	2.95	78
1560	2014	4	9	6.7	23.2	28.3	20.3	82	269	4	1560	0	2.225	83.5
1561	2014	4	10	6.3	22.9	26.3	21.8	74	310	5	1561	0	3.8	81
1562	2014	4	11	6.8	23.9	28.8	20.8	76	257	6	1562	0	5.075	80
1563	2014	4	12	6.7	24.9	30.6	21.6	75	318	7	1563	0	6.625	76.75
1564	2014	4	13	8.8	25.6	30.5	22.4	79	379	1	1564	0	7.15	76
1565	2014	4	14	0	23.8	25.6	21.6	76	304	2	1565	0	5.575	76.5
1566	2014	4	15	8.5	22.5	25.7	20.3	65	310	3	1566	0	6	73.75
1567	2014	4	16	1.6	23.1	26.8	21.3	78	325	4	1567	0	4.725	74.5
1568	2014	4	17	8	24.8	30.1	21.9	76	339	5	1568	0	4.525	73.75
1569	2014	4	18	9.4	24.5	28.8	21.8	79	301	6	1569	0	6.875	74.5
1570	2014	4	19	7.5	25.2	30.7	22.2	77	325	7	1570	0	6.625	77.5
1571	2014	4	20	2.6	25.7	29.8	23.1	79	358	1	1571	0	6.875	77.75
1572	2014	4	21	2	24.3	26.6	23.5	83	311	2	1572	0	5.375	79.5
1573	2014	4	22	0.8	24.8	28.7	22.6	81	321	3	1573	0	3.225	80
1574	2014	4	23	0.8	23	25.3	21.7	84	268	4	1574	0	1.55	81.75
1575	2014	4	24	0	22.3	23.6	21.2	85	292	5	1575	0	0.9	83.25
1576	2014	4	25	1.9	24.2	27.9	22.1	84	331	6	1576	0	0.875	83.5
1577	2014	4	26	1.8	23	27.1	21.4	86	343	7	1577	0	1.125	84.75
1578	2014	4	27	6.1	25.2	30	21.6	74	308	1	1578	0	2.45	82.25
1579	2014	4	28	6.2	25.2	30.3	23.2	62	388	2	1579	0	4	76.5
1580	2014	4	29	1.3	24.2	27.6	22.4	73	321	3	1580	0	3.85	73.75
1581	2014	4	30	0	22.6	25.2	21	84	319	4	1581	0	3.4	73.25
1582	2014	5	1	0.3	22.5	24.9	20.4	82	415	5	1582	2	1.95	75.25
1583	2014	5	2	2.6	24.4	28.9	21.7	75	402	6	1583	2	1.05	78.5
1584	2014	5	3	8.4	25.4	30	23.2	65	341	7	1584	2	2.825	76.5
1585	2014	5	4	0.4	23.2	25.5	21.6	83	282	1	1585	0	2.925	76.25
1586	2014	5	5	1.8	21.2	23.5	19	86	283	2	1586	0	3.3	77.25
1587	2014	5	6	0	18.8	19.5	18.1	90	234	3	1587	0	2.65	81
1588	2014	5	7	0	20	20.6	18.8	90	280	4	1588	0	0.55	87.25
1589	2014	5	8	0.2	22.7	25.8	20.6	90	316	5	1589	0	0.5	89
1590	2014	5	9	0	21.4	22.9	20.9	96	263	6	1590	0	0.05	91.5
1591	2014	5	10	4.1	24.2	27.9	21.7	84	324	7	1591	0	1.075	90
1592	2014	5	11	0	23.5	25.1	21.7	94	330	1	1592	0	1.075	91
1593	2014	5	12	2.6	25.7	30.3	21.8	88	331	2	1593	0	1.675	90.5
1594	2014	5	13	2	27	30.5	25	89	309	3	1594	0	2.175	88.75
1595	2014	5	14	3.5	28.2	30.2	26.6	83	333	4	1595	0	2.025	88.5
1596	2014	5	15	2.7	28.3	30.5	27	85	337	5	1596	0	2.7	86.25
1597	2014	5	16	4.5	27.8	30.7	26.9	88	367	6	1597	0	3.175	86.25
1598	2014	5	17	7.6	27.9	31.8	25.8	86	334	7	1598	0	4.575	85.5
1599	2014	5	18	2.5	27.2	30.2	24.6	88	394	1	1599	0	4.325	86.75
1600	2014	5	19	5.2	27.3	30.8	24.3	88	392	2	1600	0	4.95	87.5
1601	2014	5	20	2	26.1	29.8	23	91	342	3	1601	0	4.325	88.25
1602	2014	5	21	1.7	27.1	31.6	23.9	84	310	4	1602	0	2.85	87.75
1603	2014	5	22	0.1	27.8	29.7	25.9	82	302	5	1603	0	2.25	86.25
1604	2014	5	23	0	26.7	28	25.1	91	329	6	1604	0	0.95	87
1605	2014	5	24	6.6	28.1	32.9	25.4	82	369	7	1605	0	2.1	84.75
1606	2014	5	25	11.5	28.9	32	23.5	80	380	1	1606	0	4.55	83.75
1607	2014	5	26	9.6	28.8	31.8	27.1	83	374	2	1607	0	6.925	84
1608	2014	5	27	7.3	29.2	33.3	27.1	82	309	3	1608	0	8.75	81.75
1609	2014	5	28	11.2	29	31.4	26.9	80	341	4	1609	0	9.9	81.25
1610	2014	5	29	9.3	29.2	31.5	27.7	78	383	5	1610	0	9.35	80.75
1611	2014	5	30	10	29.5	32.4	27.6	78	373	6	1611	0	9.45	79.5
1612	2014	5	31	12.3	30.3	33.6	27.4	74	377	7	1612	2	10.7	77.5
1613	2014	6	1	12.2	29.9	33	27.8	77	456	1	1613	2	10.95	76.75
1614	2014	6	2	11.9	29.6	32.4	27.7	76	437	2	1614	2	11.6	76.25
1615	2014	6	3	2.7	28.5	30.9	26.7	81	367	3	1615	0	9.775	77
1616	2014	6	4	12	29.6	32.4	26.2	74	351	4	1616	0	9.7	77
1617	2014	6	5	7.3	29.8	31.9	27.7	79	294	5	1617	0	8.475	77.5
1618	2014	6	6	1.7	27.9	31.1	25.3	80	363	6	1618	0	5.925	78.5
1619	2014	6	7	0.9	27.4	30.8	26	80	346	7	1619	0	5.475	78.25
1620	2014	6	8	6.4	29.7	33.9	26.7	76	383	1	1620	0	4.075	78.75
1621	2014	6	9	5.5	28	31.6	26.2	76	349	2	1621	0	3.625	78
1622	2014	6	10	3.8	28.2	32.1	26.3	74	330	3	1622	0	4.15	76.5
1623	2014	6	11	1.2	27.6	29.6	25.1	77	328	4	1623	0	4.225	75.75
1624	2014	6	12	7.9	28.5	33	26.4	62	340	5	1624	0	4.6	72.25
1625	2014	6	13	9.8	29.8	35	25.3	53	348	6	1625	0	5.675	66.5
1626	2014	6	14	10.1	30.2	34.7	26.8	54	341	7	1626	0	7.25	61.5
1627	2014	6	15	1.8	28.5	32.7	25.3	75	415	1	1627	0	7.4	61
1628	2014	6	16	8.1	29.3	32.2	26.4	84	387	2	1628	0	7.45	66.5
1629	2014	6	17	10.6	29.4	32.8	28.1	83	349	3	1629	0	7.65	74
1630	2014	6	18	10.3	29.6	33.2	26.2	81	362	4	1630	0	7.7	80.75
1631	2014	6	19	8.5	30.1	33.8	26.1	79	354	5	1631	0	9.375	81.75
1632	2014	6	20	1.5	29.1	30.9	27.2	85	374	6	1632	0	7.725	82
1633	2014	6	21	6	29.5	33.1	26.2	83	373	7	1633	0	6.575	82
1634	2014	6	22	0	26.7	29.4	25.4	91	376	1	1634	0	4	84.5
1635	2014	6	23	5	27.6	30.8	25.3	88	396	2	1635	0	3.125	86.75
1636	2014	6	24	4.4	27.3	29.2	25.2	90	348	3	1636	0	3.85	88
1637	2014	6	25	1.7	26.9	30.3	25.2	92	343	4	1637	0	2.775	90.25
1638	2014	6	26	11.3	29.8	33.7	25.8	79	354	5	1638	0	5.6	87.25
1639	2014	6	27	10.5	30	33.2	27.5	79	373	6	1639	0	6.975	85
1640	2014	6	28	10.4	29.9	33.7	27.8	78	366	7	1640	0	8.475	82
1641	2014	6	29	10.5	30.3	33.6	28	71	443	1	1641	0	10.675	76.75
1642	2014	6	30	6.7	28.3	32.1	26.6	86	363	2	1642	0	9.525	78.5
1643	2014	7	1	3.5	28.1	31.5	26.2	84	367	3	1643	0	7.775	79.75
1644	2014	7	2	10.9	29.8	32.6	27.2	78	319	4	1644	0	7.9	79.75
1645	2014	7	3	10.9	30.1	32.6	27.8	76	362	5	1645	0	8	81
1646	2014	7	4	11.9	30.3	33.8	27.9	73	380	6	1646	0	9.3	77.75
1647	2014	7	5	12.1	31	34.1	28.1	70	411	7	1647	0	11.45	74.25
1648	2014	7	6	9.9	31	34.8	28.4	73	406	1	1648	0	11.2	73
1649	2014	7	7	2	27.5	31.9	25.3	87	364	2	1649	0	8.975	75.75
1650	2014	7	8	4.5	28.7	32.6	26.1	82	360	3	1650	0	7.125	78
1651	2014	7	9	11.3	30.6	35	26.9	71	357	4	1651	0	6.925	78.25
1652	2014	7	10	3.9	29.7	33.6	27.1	79	331	5	1652	0	5.425	79.75
1653	2014	7	11	5.8	29.1	31.4	26.3	84	348	6	1653	0	6.375	79
1654	2014	7	12	7	29.6	33.4	27	83	359	7	1654	0	7	79.25
1655	2014	7	13	8.9	30.1	32.7	27.1	81	362	1	1655	0	6.4	81.75
1656	2014	7	14	10.4	30	32.2	28.1	79	373	2	1656	0	8.025	81.75
1657	2014	7	15	11.2	30	33.2	26.8	77	350	3	1657	0	9.375	80
1658	2014	7	16	9.9	30.1	33.2	27.4	71	328	4	1658	0	10.1	77
1659	2014	7	17	10.8	30.6	32.9	28.2	68	339	5	1659	0	10.575	73.75
1660	2014	7	18	1.4	27.6	30.5	25.9	83	365	6	1660	0	8.325	74.75
1661	2014	7	19	9.8	29.2	32.2	26.6	78	297	7	1661	0	7.975	75
1662	2014	7	20	11.1	29.5	33.3	26.3	76	353	1	1662	0	8.275	76.25
1663	2014	7	21	4.2	29.6	32.9	27.3	77	367	2	1663	0	6.625	78.5
1664	2014	7	22	6.9	30.2	34.7	27.5	77	325	3	1664	0	8	77
1665	2014	7	23	10.2	30.8	33.6	29.1	79	361	4	1665	0	8.1	77.25
1666	2014	7	24	2.5	29.7	31.4	27.8	89	324	5	1666	0	5.95	80.5
1667	2014	7	25	5.6	28.6	33	24.6	82	341	6	1667	0	6.3	81.75
1668	2014	7	26	4	27.5	30	25	88	362	7	1668	0	5.575	84.5
1669	2014	7	27	6.7	28.3	31.4	25.5	84	372	1	1669	0	4.7	85.75
1670	2014	7	28	10	29.5	33.5	26.5	71	352	2	1670	0	6.575	81.25
1671	2014	7	29	10.2	29.9	33.7	26.9	69	355	3	1671	0	7.725	78
1672	2014	7	30	9.7	30.1	34.2	27.3	74	312	4	1672	0	9.15	74.5
1673	2014	7	31	10.2	30.6	33.7	28	76	336	5	1673	0	10.025	72.5
1674	2014	8	1	9.6	30.4	34.7	27	72	375	6	1674	0	9.925	72.75
1675	2014	8	2	10.7	29.4	33.7	25.2	79	371	7	1675	0	10.05	75.25
1676	2014	8	3	8.1	28.5	32.7	24.7	84	411	1	1676	0	9.65	77.75
1677	2014	8	4	7.3	29.9	33.9	26.4	79	367	2	1677	0	8.925	78.5
1678	2014	8	5	2.4	29.2	32.8	27.4	81	316	3	1678	0	7.125	80.75
1679	2014	8	6	3.4	29	31.3	26.4	83	344	4	1679	0	5.3	81.75
1680	2014	8	7	3.5	28	30.5	25.1	90	307	5	1680	0	4.15	83.25
1681	2014	8	8	9.9	29.7	33.1	27.6	79	326	6	1681	0	4.8	83.25
1682	2014	8	9	9.5	30.1	32.9	26.7	75	350	7	1682	0	6.575	81.75
1683	2014	8	10	9.1	29.6	32.1	28.2	80	368	1	1683	0	8	81
1684	2014	8	11	7.6	30	32.8	28.5	78	319	2	1684	0	9.025	78
1685	2014	8	12	5.1	28.9	31.5	27.6	85	278	3	1685	0	7.825	79.5
1686	2014	8	13	0	26.4	28.4	24.8	93	303	4	1686	0	5.45	84
1687	2014	8	14	5.8	27.9	31.8	25.5	84	289	5	1687	0	4.625	85
1688	2014	8	15	11.1	29.4	32.2	26.7	76	361	6	1688	0	5.5	84.5
1689	2014	8	16	9.1	29.6	32.4	27.7	78	371	7	1689	0	6.5	82.75
1690	2014	8	17	11.2	29.6	32.2	27.2	77	367	1	1690	0	9.3	78.75
1691	2014	8	18	11.2	29.5	32.4	27.6	77	336	2	1691	0	10.65	77
1692	2014	8	19	2.5	28.1	31.6	24.8	85	312	3	1692	0	8.5	79.25
1693	2014	8	20	0	25	27.5	23.4	92	256	4	1693	0	6.225	82.75
1694	2014	8	21	9.6	27.3	32.1	24.6	80	347	5	1694	0	5.825	83.5
1695	2014	8	22	7.8	28.5	32.1	26.2	77	323	6	1695	0	4.975	83.5
1696	2014	8	23	9.6	28.4	32.3	26.3	79	344	7	1696	0	6.75	82
1697	2014	8	24	11.1	29.3	32.9	26.4	71	426	1	1697	0	9.525	76.75
1698	2014	8	25	10	29.7	33.5	26.2	73	336	2	1698	0	9.625	75
1699	2014	8	26	10.6	29.9	33.8	27.3	70	302	3	1699	0	10.325	73.25
1700	2014	8	27	9.7	29.7	32.3	27.5	70	292	4	1700	0	10.35	71
1701	2014	8	28	9.7	29.6	32.3	27.6	73	289	5	1701	0	10	71.5
1702	2014	8	29	10	30	34.1	26.8	66	319	6	1702	0	10	69.75
1703	2014	8	30	10.1	30.3	34	27.5	63	378	7	1703	0	9.875	68
1704	2014	8	31	5.2	29.2	32.2	27.6	75	412	1	1704	0	8.75	69.25
1705	2014	9	1	5.1	28.9	33.5	27.4	79	342	2	1705	0	7.6	70.75
1706	2014	9	2	10	29.4	33.2	26.5	73	317	3	1706	0	7.6	72.5
1707	2014	9	3	10	30.1	34	27.7	73	346	4	1707	0	7.575	75
1708	2014	9	4	5.5	30.2	34.7	26.3	72	309	5	1708	0	7.65	74.25
1709	2014	9	5	5.7	29.4	32.9	27.7	75	349	6	1709	0	7.8	73.25
1710	2014	9	6	6.2	29.2	34	25.7	76	393	7	1710	2	6.85	74
1711	2014	9	7	7.9	29.5	32.8	27.5	75	411	1	1711	2	6.325	74.5
1712	2014	9	8	3	28.8	31.6	28	78	415	2	1712	2	5.7	76
1713	2014	9	9	10.2	29.5	32.8	27.1	75	372	3	1713	0	6.825	76
1714	2014	9	10	8.7	29.5	33.7	27.3	74	365	4	1714	0	7.45	75.5
1715	2014	9	11	7.1	29.1	33.4	27	76	333	5	1715	0	7.25	75.75
1716	2014	9	12	2.1	27.4	30.1	25.3	84	284	6	1716	0	7.025	77.25
1717	2014	9	13	8.7	29.5	33.1	26.1	76	303	7	1717	0	6.65	77.5
1718	2014	9	14	8.2	29.3	33.8	26.7	77	368	1	1718	0	6.525	78.25
1719	2014	9	15	7.4	28.7	32.8	26	78	334	2	1719	0	6.6	78.75
1720	2014	9	16	0	27	29.6	25.6	84	300	3	1720	0	6.075	78.75
1721	2014	9	17	2.9	27.9	30	25.1	83	310	4	1721	0	4.625	80.5
1722	2014	9	18	8.6	28.9	33.7	26.2	79	334	5	1722	0	4.725	81
1723	2014	9	19	8.4	30.4	34.8	27.2	72	323	6	1723	0	4.975	79.5
1724	2014	9	20	10	28.7	31.8	27	64	337	7	1724	0	7.475	74.5
1725	2014	9	21	1.8	26.3	28.3	24.7	65	382	1	1725	0	7.2	70
1726	2014	9	22	5.8	26.9	30.6	23.8	67	342	2	1726	0	6.5	67
1727	2014	9	23	8.4	27.7	31.8	24.8	66	338	3	1727	0	6.5	65.5
1728	2014	9	24	6.5	28.2	31.9	25.5	73	350	4	1728	0	5.625	67.75
1729	2014	9	25	3.4	28	32.3	25.7	78	341	5	1729	0	6.025	71
1730	2014	9	26	8.7	28.5	32.9	25.7	73	293	6	1730	0	6.75	72.5
1731	2014	9	27	10.1	29.2	33.6	26	70	339	7	1731	0	7.175	73.5
1732	2014	9	28	9.6	28.9	33.1	25.4	73	395	1	1732	0	7.95	73.5
1733	2014	9	29	9.5	29.4	33.5	26.4	72	329	2	1733	0	9.475	72
1734	2014	9	30	7.1	29.2	34.5	26.6	79	316	3	1734	0	9.075	73.5
1735	2014	10	1	8.4	28.5	32.6	25.6	70	421	4	1735	2	8.65	73.5
1736	2014	10	2	4.7	28.4	32.4	26.2	78	407	5	1736	2	7.425	74.75
1737	2014	10	3	7	28.8	33	26.1	73	348	6	1737	2	6.8	75
1738	2014	10	4	5.8	27.2	31.1	23.7	78	335	7	1738	2	6.475	74.75
1739	2014	10	5	10.1	27.3	31	24.9	59	313	1	1739	2	6.9	72
1740	2014	10	6	10.4	26.4	29.8	23.6	49	299	2	1740	2	8.325	64.75
1741	2014	10	7	10.4	26	29	23.3	50	287	3	1741	2	9.175	59
1742	2014	10	8	9.8	25.5	28.8	22.4	57	263	4	1742	0	10.175	53.75
1743	2014	10	9	8.6	26.7	30	23.2	51	292	5	1743	0	9.8	51.75
1744	2014	10	10	4.9	26.2	29.1	23.7	53	291	6	1744	0	8.425	52.75
1745	2014	10	11	10.2	27.6	31.2	24	51	317	7	1745	0	8.375	53
1746	2014	10	12	9.8	27.4	30.2	24.7	49	328	1	1746	0	8.375	51
1747	2014	10	13	8.7	25.4	29	22.7	47	324	2	1747	0	8.4	50
1748	2014	10	14	8.3	25.1	28.7	22.3	47	313	3	1748	0	9.25	48.5
1749	2014	10	15	8.3	24.6	28.7	21.4	53	314	4	1749	0	8.775	49
1750	2014	10	16	8.1	24.8	28.4	22.2	66	296	5	1750	0	8.35	53.25
1751	2014	10	17	9	24.8	29.6	21.8	60	320	6	1751	0	8.425	56.5
1752	2014	10	18	9.7	25.4	30.4	21.8	62	304	7	1752	0	8.775	60.25
1753	2014	10	19	9.6	26.1	29.9	23.5	66	310	1	1753	0	9.1	63.5
1754	2014	10	20	5.3	26.1	30.5	23.8	72	350	2	1754	0	8.4	65
1755	2014	10	21	9	27.2	31.7	23.5	70	326	3	1755	0	8.4	67.5
1756	2014	10	22	6.8	27.3	30.1	25.2	59	298	4	1756	0	7.675	66.75
1757	2014	10	23	0	24.2	27.2	21.2	69	299	5	1757	0	5.275	67.5
1758	2014	10	24	0.4	24.4	26.1	23.6	74	342	6	1758	0	4.05	68
1759	2014	10	25	4.9	24.7	27.6	22.9	74	335	7	1759	0	3.025	69
1760	2014	10	26	2.5	26.3	30.8	23.6	68	311	1	1760	0	1.95	71.25
1761	2014	10	27	9.8	26.7	31.6	23.6	67	352	2	1761	0	4.4	70.75
1762	2014	10	28	6.6	25.4	28.3	23.7	58	289	3	1762	0	5.95	66.75
1763	2014	10	29	9.3	25.8	30.2	23.3	64	323	4	1763	0	7.05	64.25
1764	2014	10	30	10.4	26.2	30.5	23.8	66	342	5	1764	0	9.025	63.75
1765	2014	10	31	6.2	25.8	31	23.4	72	407	6	1765	0	8.125	65
1766	2014	11	1	9.2	25.9	31.1	23.2	76	407	7	1766	0	8.775	69.5
1767	2014	11	2	5.5	24.8	26.8	23.9	68	368	1	1767	0	7.825	70.5
1768	2014	11	3	0	20.6	23.9	19.7	56	324	2	1768	0	5.225	68
1769	2014	11	4	0	22.1	23.9	20.8	65	356	3	1769	0	3.675	66.25
1770	2014	11	5	3.1	23.9	26.2	22.5	71	355	4	1770	0	2.15	65
1771	2014	11	6	0.9	23.9	26.9	22.3	74	334	5	1771	0	1	66.5
1772	2014	11	7	0.7	21.8	24.7	19.9	84	338	6	1772	0	1.175	73.5
1773	2014	11	8	0	19.5	22.3	18.3	89	326	7	1773	0	1.175	79.5
1774	2014	11	9	4.9	20.7	24.9	18.3	78	406	1	1774	0	1.625	81.25
1775	2014	11	10	1.2	22.4	25.6	20.9	76	334	2	1775	0	1.7	81.75
1776	2014	11	11	0.8	22.8	25.9	21.2	77	310	3	1776	0	1.725	80
1777	2014	11	12	0	20.8	22.6	20	77	349	4	1777	0	1.725	77
1778	2014	11	13	0.7	18.6	20.8	16.7	71	339	5	1778	0	0.675	75.25
1779	2014	11	14	3.7	19.8	23.4	17.7	67	320	6	1779	0	1.3	73
1780	2014	11	15	9.4	22.1	27	18.6	66	361	7	1780	0	3.45	70.25
1781	2014	11	16	9.7	22.8	27.1	19.3	63	406	1	1781	0	5.875	66.75
1782	2014	11	17	9.1	20.3	24	18	58	339	2	1782	0	7.975	63.5
1783	2014	11	18	8	19.6	23.5	16.7	58	304	3	1783	0	9.05	61.25
1784	2014	11	19	6.8	20.4	24	17.6	56	342	4	1784	0	8.4	58.75
1785	2014	11	20	7.5	20.9	25.8	18.8	69	335	5	1785	0	7.85	60.25
1786	2014	11	21	7.8	22	27.4	18.9	71	344	6	1786	0	7.525	63.5
1787	2014	11	22	9.4	22.7	28.1	19.6	72	376	7	1787	0	7.875	67
1788	2014	11	23	10.2	23.4	28.3	20.9	71	373	1	1788	0	8.725	70.75
1789	2014	11	24	9	24.3	29.9	21	69	353	2	1789	0	9.1	70.75
1790	2014	11	25	8.7	24.1	28.7	20.8	73	297	3	1790	0	9.325	71.25
1791	2014	11	26	7.5	23.1	26.4	21.3	75	329	4	1791	0	8.85	72
1792	2014	11	27	1.6	22.3	24.2	21.6	75	298	5	1792	0	6.7	73
1793	2014	11	28	3.7	23.7	26.7	21.6	77	362	6	1793	0	5.375	75
1794	2014	11	29	3.6	23.8	27.1	23.1	80	346	7	1794	0	4.1	76.75
1795	2014	11	30	1	24.9	28.1	22.9	82	374	1	1795	0	2.475	78.5
1796	2014	12	1	0	18.8	25.2	15.1	76	357	2	1796	0	2.075	78.75
1797	2014	12	2	0	15.1	16	14.1	73	295	3	1797	0	1.15	77.75
1798	2014	12	3	0	16.9	19.2	14.1	86	290	4	1798	0	0.25	79.25
1799	2014	12	4	0	13.3	18.4	10.9	80	298	5	1799	0	0	78.75
1800	2014	12	5	1.1	14.2	16.8	11.8	46	290	6	1800	0	0.275	71.25
1801	2014	12	6	5.7	16.6	19.8	13.8	54	339	7	1801	0	1.7	66.5
1802	2014	12	7	0	16.5	17.9	15.7	66	322	1	1802	0	1.7	61.5
1803	2014	12	8	5.4	16.4	20.5	13.1	72	312	2	1803	0	3.05	59.5
1804	2014	12	9	7.5	19.2	24	16.2	64	331	3	1804	0	4.65	64
1805	2014	12	10	0.4	20	23.2	17.4	66	301	4	1805	0	3.325	67
1806	2014	12	11	0.8	18.7	21.4	17.1	54	310	5	1806	0	3.525	64
1807	2014	12	12	0.7	13.9	18	12.4	52	308	6	1807	0	2.35	59
1808	2014	12	13	8.6	13.2	18.1	9.4	34	377	7	1808	0	2.625	51.5
1809	2014	12	14	9	15.3	21	11.4	41	354	1	1809	0	4.775	45.25
1810	2014	12	15	0	17.2	19.6	15.1	56	339	2	1810	0	4.575	45.75
1811	2014	12	16	7.5	16	18.5	14.6	43	307	3	1811	0	6.275	43.5
1812	2014	12	17	8.2	12.4	15.7	9.3	19	335	4	1812	0	6.175	39.75
1813	2014	12	18	0.7	12.2	14.8	9.5	30	298	5	1813	0	4.1	37
1814	2014	12	19	0	11.5	13.7	9.9	78	329	6	1814	0	4.1	42.5
1815	2014	12	20	9.7	13.8	20.2	10.2	55	360	7	1815	0	4.65	45.5
1816	2014	12	21	9.2	16	19.3	13.4	53	408	1	1816	0	4.9	54
1817	2014	12	22	8.8	12.8	17.5	9.6	34	343	2	1817	0	6.925	55
1818	2014	12	23	0	13.5	14.2	11.9	59	318	3	1818	0	6.925	50.25
1819	2014	12	24	1.3	17.3	22.4	12.7	70	351	4	1819	0	4.825	54
1820	2014	12	25	0	16.9	19.3	15.1	78	388	5	1820	0	2.525	60.25
1821	2014	12	26	0	15.8	17.8	14.9	89	372	6	1821	0	0.325	74
1822	2014	12	27	0	15.4	16.1	14.4	87	358	7	1822	0	0.325	81
1823	2014	12	28	0	13.5	14.9	12.4	82	335	1	1823	0	0	84
1824	2014	12	29	9.9	12.9	18.7	8	55	351	2	1824	0	2.475	78.25
1825	2014	12	30	9.2	14.3	21.3	9.6	61	364	3	1825	0	4.775	71.25
1826	2014	12	31	9.2	15.6	22	10.5	54	416	4	1826	0	7.075	63
1827	2015	1	1	9.3	16.5	20.4	13.6	38	441	5	1827	2	9.4	52
1828	2015	1	2	9.2	14.8	20.3	11.7	54	351	6	1828	2	9.225	51.75
1829	2015	1	3	9.8	15.5	21.6	11.8	57	356	7	1829	2	9.375	50.75
1830	2015	1	4	8.3	17.2	23.2	13.4	72	364	1	1830	0	9.15	55.25
1831	2015	1	5	0	19.9	22.9	18.1	78	343	2	1831	0	6.825	65.25
1832	2015	1	6	8.2	20.7	26.9	18.2	77	338	3	1832	0	6.575	71
1833	2015	1	7	1.5	18.3	20.3	16.1	72	359	4	1833	0	4.5	74.75
1834	2015	1	8	9.4	14.7	18.3	11.6	53	359	5	1834	0	4.775	70
1835	2015	1	9	8.8	15	20	11.8	49	346	6	1835	0	6.975	62.75
1836	2015	1	10	7.3	15.9	21.2	12.6	53	352	7	1836	0	6.75	56.75
1837	2015	1	11	2.9	15.9	19.5	12.3	60	345	1	1837	0	7.1	53.75
1838	2015	1	12	0	12.7	16.5	11.1	82	323	2	1838	0	4.75	61
1839	2015	1	13	0	11.9	13.4	10.8	88	273	3	1839	0	2.55	70.75
1840	2015	1	14	9.8	12.8	17.4	8.6	67	324	4	1840	0	3.175	74.25
1841	2015	1	15	9.8	13.2	19.4	9	56	289	5	1841	0	4.9	73.25
1842	2015	1	16	9	16.3	21.9	12.5	60	325	6	1842	0	7.15	67.75
1843	2015	1	17	9.6	16	20.3	13.7	51	351	7	1843	0	9.55	58.5
1844	2015	1	18	8.8	15.4	19.9	12.5	63	347	1	1844	0	9.3	57.5
1845	2015	1	19	7.8	15.6	20.7	12.3	39	310	2	1845	0	8.8	53.25
1846	2015	1	20	8.4	15.8	21.4	12.6	59	330	3	1846	0	8.65	53
1847	2015	1	21	5.8	17.2	22.8	12.8	62	323	4	1847	0	7.7	55.75
1848	2015	1	22	8.9	17.7	23.1	15.1	37	317	5	1848	0	7.725	49.25
1849	2015	1	23	9.3	16.4	21.9	12.9	49	320	6	1849	0	8.1	51.75
1850	2015	1	24	3.5	17.3	21.3	14.9	74	342	7	1850	0	6.875	55.5
1851	2015	1	25	7.3	19.4	24.3	16.8	76	347	1	1851	0	7.25	59
1852	2015	1	26	6.6	19.2	24.8	16.5	76	367	2	1852	0	6.675	68.75
1853	2015	1	27	4	18.8	22.3	17.2	76	341	3	1853	0	5.35	75.5
1854	2015	1	28	8	16.6	19.4	15.5	74	334	4	1854	0	6.475	75.5
1855	2015	1	29	9.4	17.6	23.1	14.1	71	336	5	1855	0	7	74.25
1856	2015	1	30	6.6	16.3	20.8	13.9	67	320	6	1856	0	7	72
1857	2015	1	31	0	14.4	16.9	12.6	66	376	7	1857	0	6	69.5
1858	2015	2	1	1.3	14.5	17.6	12.7	66	354	1	1858	0	4.325	67.5
1859	2015	2	2	8	16.2	21.5	13.4	69	307	2	1859	0	3.975	67
1860	2015	2	3	4	17.6	22.5	14.9	74	334	3	1860	0	3.325	68.75
1861	2015	2	4	0.5	15.9	19.1	14.2	71	326	4	1861	0	3.45	70
1862	2015	2	5	3.3	12.6	15.6	11.1	55	306	5	1862	0	3.95	67.25
1863	2015	2	6	0	12.3	15.5	10.1	58	346	6	1863	0	1.95	64.5
1864	2015	2	7	3.3	15.6	20.3	13.5	65	374	7	1864	0	1.775	62.25
1865	2015	2	8	8.9	15.3	18.9	13	38	339	1	1865	0	3.875	54
1866	2015	2	9	7.9	14.2	18.9	11.5	60	322	2	1866	0	5.025	55.25
1867	2015	2	10	8.5	14.3	18.9	11.4	64	296	3	1867	0	7.15	56.75
1868	2015	2	11	2.1	15.3	19.3	12.8	65	313	4	1868	0	6.85	56.75
1869	2015	2	12	9.9	16.8	22.8	12.5	54	299	5	1869	0	7.1	60.75
1870	2015	2	13	9.3	17.7	23.7	13.6	34	279	6	1870	0	7.45	54.25
1871	2015	2	14	4.5	18.8	23.5	16.2	48	265	7	1871	0	6.45	50.25
1872	2015	2	15	0	19.1	19.7	18	83	260	1	1872	0	5.925	54.75
1873	2015	2	16	0.7	19.5	22.8	17.2	88	246	2	1873	0	3.625	63.25
1874	2015	2	17	4	19.1	23.7	16.9	80	224	3	1874	0	2.3	74.75
1875	2015	2	18	4	18.3	21.6	16.5	71	221	4	1875	1	2.175	80.5
1876	2015	2	19	2	17.7	21.2	17.1	68	215	5	1876	1	2.675	76.75
1877	2015	2	20	6.7	18.7	23.1	16.1	77	231	6	1877	1	4.175	74
1878	2015	2	21	2.9	21	25.4	18.2	82	230	7	1878	1	3.9	74.5
1879	2015	2	22	1.4	21.2	25.6	19.2	84	195	1	1879	1	3.25	77.75
1880	2015	2	23	2.4	19.7	23.1	18.6	88	195	2	1880	1	3.35	82.75
1881	2015	2	24	6.8	20.7	25	18.9	84	241	3	1881	1	3.375	84.5
1882	2015	2	25	2.5	20.7	22.9	19.5	88	225	4	1882	0	3.275	86
1883	2015	2	26	8.3	22.7	28.4	19.8	80	237	5	1883	0	5	85
1884	2015	2	27	1.4	19.8	22.5	18.7	85	237	6	1884	0	4.75	84.25
1885	2015	2	28	7.6	19.8	23.2	18.3	80	221	7	1885	0	4.95	83.25
1886	2015	3	1	0.8	18.6	20.9	15.4	65	247	1	1886	0	4.525	77.5
1887	2015	3	2	0	17.4	19.4	16.6	72	226	2	1887	0	2.45	75.5
1888	2015	3	3	0.8	20.1	24.9	16.7	82	254	3	1888	0	2.3	74.75
1889	2015	3	4	0	16.4	22.2	14.5	87	244	4	1889	0	0.4	76.5
1890	2015	3	5	0.3	17	18.8	15.9	86	254	5	1890	0	0.275	81.75
1891	2015	3	6	0	17.1	18.3	16.3	90	260	6	1891	0	0.275	86.25
1892	2015	3	7	0	16.7	18.6	14.6	86	262	7	1892	0	0.075	87.25
1893	2015	3	8	0.9	19.2	22	17.1	81	256	1	1893	0	0.3	85.75
1894	2015	3	9	3.6	21.6	26.4	17.8	78	290	2	1894	0	1.125	83.75
1895	2015	3	10	2.7	18.1	22.6	16.6	68	249	3	1895	0	1.8	78.25
1896	2015	3	11	0	16	17.6	15.2	77	266	4	1896	0	1.8	76
1897	2015	3	12	0	14.4	15.8	13.2	88	290	5	1897	0	1.575	77.75
1898	2015	3	13	0	17.4	20.2	14.6	76	313	6	1898	0	0.675	77.25
1899	2015	3	14	0	19.7	21.2	18	81	327	7	1899	0	0	80.5
1900	2015	3	15	0	21.7	24.6	20.2	85	352	1	1900	0	0	82.5
1901	2015	3	16	5.8	23.1	27.5	20.4	83	291	2	1901	0	1.45	81.25
1902	2015	3	17	4	23.6	27.6	21.7	79	317	3	1902	0	2.45	82
1903	2015	3	18	6.5	23.9	28.3	21.5	81	357	4	1903	0	4.075	82
1904	2015	3	19	8.7	24.7	29.6	22.2	79	361	5	1904	0	6.25	80.5
1905	2015	3	20	7.9	24.5	29.4	22.1	76	292	6	1905	0	6.775	78.75
1906	2015	3	21	2.7	23.1	28	20.7	83	378	7	1906	0	6.45	79.75
1907	2015	3	22	0.8	21.4	24	19.6	79	336	1	1907	0	5.025	79.25
1908	2015	3	23	4.5	21.8	27	19.1	55	351	2	1908	0	3.975	73.25
1909	2015	3	24	0.4	19.9	23.6	18.1	72	283	3	1909	0	2.1	72.25
1910	2015	3	25	0	17.8	19.6	17.1	78	254	4	1910	0	1.425	71
1911	2015	3	26	0	18.7	20.9	17	75	304	5	1911	0	1.225	70
1912	2015	3	27	0	20.7	23.8	18.2	75	303	6	1912	0	0.1	75
1913	2015	3	28	3.6	21.8	27.1	19.3	69	326	7	1913	0	0.9	74.25
1914	2015	3	29	4.9	22.2	27.7	18.8	74	331	1	1914	0	2.125	73.25
1915	2015	3	30	5	23.6	28.5	20.7	78	275	2	1915	0	3.375	74
1916	2015	3	31	3.8	24.2	29.2	21.6	79	311	3	1916	0	4.325	75
1917	2015	4	1	3	24.8	29.3	22.4	79	314	4	1917	0	4.175	77.5
1918	2015	4	2	3.4	25.4	29.6	22.9	79	306	5	1918	0	3.8	78.75
1919	2015	4	3	3.8	26	28.6	24.1	80	308	6	1919	0	3.5	79.25
1920	2015	4	4	9.7	26.3	31	24.5	78	340	7	1920	2	4.975	79
1921	2015	4	5	9.7	26.5	31.6	23.6	71	405	1	1921	2	6.65	77
1922	2015	4	6	8.7	26.6	30.9	23	72	372	2	1922	2	7.975	75.25
1923	2015	4	7	2.5	26.2	30.7	23.5	78	335	3	1923	0	7.65	74.75
1924	2015	4	8	0	16.7	23.5	14.6	72	294	4	1924	0	5.225	73.25
1925	2015	4	9	0	15.7	18.2	13.6	85	298	5	1925	0	2.8	76.75
1926	2015	4	10	0	16	17.4	15	87	340	6	1926	0	0.625	80.5
1927	2015	4	11	0	15.1	16	14.2	93	258	7	1927	0	0	84.25
1928	2015	4	12	5.3	19.3	24	15.4	73	328	1	1928	0	1.325	84.5
1929	2015	4	13	9.8	22.1	27.7	16.8	53	301	2	1929	0	3.775	76.5
1930	2015	4	14	10.1	21.5	26.5	17.7	35	302	3	1930	0	6.3	63.5
1931	2015	4	15	10.1	21.4	27.1	16.5	49	330	4	1931	0	8.825	52.5
1932	2015	4	16	10.2	22.3	27.9	18.3	61	325	5	1932	0	10.05	49.5
1933	2015	4	17	9.9	23.2	27.6	19.8	69	303	6	1933	0	10.075	53.5
1934	2015	4	18	4.4	24.9	28.7	22.5	79	360	7	1934	0	8.65	64.5
1935	2015	4	19	0.4	26.5	28	25.1	80	429	1	1935	0	6.225	72.25
1936	2015	4	20	0.9	26.3	29.6	25.3	83	390	2	1936	0	3.9	77.75
1937	2015	4	21	0.7	23.3	26.1	20.6	68	297	3	1937	0	1.6	77.5
1938	2015	4	22	6.7	23.6	28.4	20.7	65	301	4	1938	0	2.175	74
1939	2015	4	23	0	23.2	25.2	21.6	56	335	5	1939	0	2.075	68
1940	2015	4	24	3.9	24.4	29.3	21	68	299	6	1940	0	2.825	64.25
1941	2015	4	25	2.3	24.2	28	21.4	69	330	7	1941	0	3.225	64.5
1942	2015	4	26	4.3	24.3	28.4	21.9	68	365	1	1942	0	2.625	65.25
1943	2015	4	27	11.3	25.1	29.6	21.2	69	331	2	1943	0	5.45	68.5
1944	2015	4	28	7.5	25.1	28.8	22.2	76	323	3	1944	0	6.35	70.5
1945	2015	4	29	7.2	26.4	31.6	23.9	78	337	4	1945	0	7.575	72.75
1946	2015	4	30	10.2	27.5	32.6	24.6	73	368	5	1946	0	9.05	74
1947	2015	5	1	5.6	27	31	25.5	73	444	6	1947	2	7.625	75
1948	2015	5	2	4.7	27.3	29.9	25.5	77	426	7	1948	2	6.925	75.25
1949	2015	5	3	9.2	28.3	31.3	26.2	76	454	1	1949	2	7.425	74.75
1950	2015	5	4	5.5	28.1	31.4	26.2	75	344	2	1950	0	6.25	75.25
1951	2015	5	5	2.3	27	30.8	25.5	80	334	3	1951	0	5.425	77
1952	2015	5	6	3.7	27.2	30.4	24.2	78	372	4	1952	0	5.175	77.25
1953	2015	5	7	4	27.8	31.2	25.6	79	377	5	1953	0	3.875	78
1954	2015	5	8	5.5	28	31.3	26.2	79	379	6	1954	0	3.875	79
1955	2015	5	9	4.5	27.9	31.3	23.2	79	317	7	1955	0	4.425	78.75
1956	2015	5	10	2.4	26.2	30.5	23.8	81	374	1	1956	0	4.1	79.5
1957	2015	5	11	3.6	26.1	30.3	22.4	82	321	2	1957	0	4	80.25
1958	2015	5	12	8.7	25.6	30.8	21.7	70	300	3	1958	0	4.8	78
1959	2015	5	13	6.9	26.6	29.2	24.5	74	360	4	1959	0	5.4	76.75
1960	2015	5	14	6	27.9	31.5	25.2	75	324	5	1960	0	6.3	75.25
1961	2015	5	15	10	28.7	32.6	26.2	75	396	6	1961	0	7.9	73.5
1962	2015	5	16	0.3	25.3	28.2	23.2	86	326	7	1962	0	5.8	77.5
1963	2015	5	17	3.3	25.4	30.9	24	87	350	1	1963	0	4.9	80.75
1964	2015	5	18	1.3	27.7	30.1	25.3	80	359	2	1964	0	3.725	82
1965	2015	5	19	1.1	27.5	29.3	25.7	85	322	3	1965	0	1.5	84.5
1966	2015	5	20	2.5	27.1	30.2	24.5	86	355	4	1966	0	2.05	84.5
1967	2015	5	21	2.2	25	27.2	23.6	84	366	5	1967	0	1.775	83.75
1968	2015	5	22	0	23.3	25.2	22.5	87	318	6	1968	0	1.45	85.5
1969	2015	5	23	0	24.5	25.5	23.6	93	309	7	1969	0	1.175	87.5
1970	2015	5	24	0.7	26.5	29.3	24	87	373	1	1970	0	0.725	87.75
1971	2015	5	25	8.5	28.3	32.6	25.6	81	369	2	1971	0	2.3	87
1972	2015	5	26	0	27	29.2	25.3	89	297	3	1972	0	2.3	87.5
1973	2015	5	27	5.5	29.1	31.3	27.2	82	403	4	1973	0	3.675	84.75
1974	2015	5	28	10.5	29.6	32.4	27.7	79	361	5	1974	0	6.125	82.75
1975	2015	5	29	9.9	30	32.2	28	75	422	6	1975	0	6.475	81.25
1976	2015	5	30	9.1	29	32.3	25.1	80	431	7	1976	0	8.75	79
1977	2015	5	31	2.9	27.9	31.6	25.4	80	371	1	1977	0	8.1	78.5
1978	2015	6	1	2.2	28.4	31.7	26.3	85	416	2	1978	0	6.025	80
1979	2015	6	2	8.8	29.3	32	27.1	76	400	3	1979	0	5.75	80.25
1980	2015	6	3	11.8	29.6	32.3	27.2	74	372	4	1980	0	6.425	78.75
1981	2015	6	4	9.8	29.3	31.9	27.2	76	318	5	1981	0	8.15	77.75
1982	2015	6	5	4.1	27.5	30.4	25.7	85	380	6	1982	0	8.625	77.75
1983	2015	6	6	7.7	28.5	32.3	25.2	79	387	7	1983	0	8.35	78.5
1984	2015	6	7	11.6	29.7	32.3	27.2	74	366	1	1984	0	8.3	78.5
1985	2015	6	8	10.6	29.8	32.4	27.3	74	359	2	1985	0	8.5	78
1986	2015	6	9	11.5	29.9	32.3	27.5	75	388	3	1986	0	10.35	75.5
1987	2015	6	10	5.6	29.5	32.5	27.5	79	377	4	1987	0	9.825	75.5
1988	2015	6	11	10.2	30	32.8	28.2	77	378	5	1988	0	9.475	76.25
1989	2015	6	12	7.9	29.4	32.1	26	78	386	6	1989	0	8.8	77.25
1990	2015	6	13	9.3	30	32.7	27.9	74	438	7	1990	0	8.25	77
1991	2015	6	14	6.2	29.4	31.3	26.9	76	411	1	1991	0	8.4	76.25
1992	2015	6	15	11.9	30.2	33.7	27.6	69	344	2	1992	0	8.825	74.25
1993	2015	6	16	11.6	30.2	33.3	27.6	70	403	3	1993	0	9.75	72.25
1994	2015	6	17	10.9	30	32.7	28.1	74	383	4	1994	0	10.15	72.25
1995	2015	6	18	10.6	30.4	33.7	27.8	72	367	5	1995	0	11.25	71.25
1996	2015	6	19	11.7	30.4	34.4	28.1	72	390	6	1996	0	11.2	72
1997	2015	6	20	8.1	30.1	35.4	28.4	72	486	7	1997	2	10.325	72.5
1998	2015	6	21	6	30.1	33.6	27	73	434	1	1998	2	9.1	72.25
1999	2015	6	22	2.5	27.9	30.2	26.3	86	381	2	1999	2	7.075	75.75
[truncated: 558 more rows]
