# Supplementary material for: Effects of ambient temperature on ambulance emergency call-outs in the subtropical city of Shenzhen, China
Source: PLoS One. 2018 Nov 12;13(11):e0207187. doi: 10.1371/journal.pone.0207187 (PMC6231653; doi:10.1371/journal.pone.0207187)
Supplement: S2 File — (R) [file pone.0207187.s005.R]

#-------------------------------------------------------------------------------------------#
# Title: effects of ambient temperature on ambulance emergency call-outs in Shenzhen, China #

#                     analytical program for the core model                                 #
#-------------------------------------------------------------------------------------------#
# Read data
data=read.table("E:\\S1 File.csv",sep=",",header=TRUE)

# Install related packages
library(dlnm);library(splines)

# - Temperature space: natural cubic spline centered at 19.5 with 5 degree of freedom (knots at equally spaced values)
varknots <- equalknots(data[,"tem_mean"],fun="ns",df=5)
argvar <- list(fun="ns",knots=varknots,cen=19.5)
# - Lag space: natural cubic spline with 4 degree of freedom (knots at equally spaced log values)
maxlag <- 28
lagknots <- logknots(maxlag,df=4,int=T)
arglag <- list(fun="ns",knots=lagknots)
# - Building cross-basis
cb <- crossbasis(data[,"tem_mean"],lag=maxlag,argvar=argvar,arglag=arglag)
# - Core model with 8 df for long-term trend and seasonality and 3 df for covariates, and including categorical variables (holiday and dow)
model <- glm(all_AECO ~ cb + ns(time,df=8*7) + ns(rh_mean,df=3) + ns(sunshine,df=3) + as.factor(holiday) + as.factor(dow),family=quasipoisson(),data)

# - Derive the predicted effects for temperature and lags using DLNM
range <- range(data[,"tem_mean"],na.rm=T)
cp <- crosspred(cb,model,from=range[1],to=range[2],by=1)

# - Plot 3D graphic
d3 <- plot(cp,xlab="Temperature (��C)",zlab="Relative Risk",phi=30,theta=215,lwd=2,ltheta=30,zlim=c(0.9,1.2),col=5,shade=1,border=3,cex.main=1.8,cex.axis=1.5,cex.lab=1.5)
  lines(trans3d(x=ceiling(range[1]),y=0:maxlag,z=1,pmat=d3),lwd=3,col=2,lty=4)
  lines(trans3d(x=floor(range[2]),y=0:maxlag,z=1, pmat=d3),lwd=3,col=2,lty=4)
  lines(trans3d(x=ceiling(range[1]):floor(range[2]),y=0,z=1, pmat=d3),lwd=3,col=2,lty=4)
  lines(trans3d(x=ceiling(range[1]):floor(range[2]),y=maxlag,z=1, pmat=d3),lwd=3,col=2,lty=4)
